# Supplementary material for: Integrating transcriptomic and proteomic analyses reveals impaired carbohydrate metabolism in tobacco cytoplasmic male sterility
Source: Front Plant Sci. 2025 Nov 19;16:1695628. doi: 10.3389/fpls.2025.1695628 (PMC12672501; doi:10.3389/fpls.2025.1695628)
Supplement: Supplementary file 7 [file Table1.xlsx]

## Sheet: Sheet1
Table S1 Primer sequences for qRT-PCR.
Primer name	Sequence (5'-3')
LOC107772211-L	ACCACCAACTGTGCGATTT
LOC107772211-R	TGAACATGCGTGCTGCTT
LOC107779039-L	CCTTCCGTGTCGTTACTGCC
LOC107779039-R	TTATCCCTGCTGGACCTCCC
LOC107779770-L	TACAGCGAAGTCCAAAGCAA
LOC107779770-R	TCCTCCAGACAATACAACCC
LOC107776287-L	TGGCGATAAGCCCGTCAAAGTA
LOC107776287-R	AATGGAGCAAGACAGTTGGTAG
LOC107806838-L	CAAGGACCCAACAGACCAGAC
LOC107806838-R	AGCAGGAACAGGCAATACCAA
LOC107819325-L	GGTGACTTTGCTCGCCTGAA
LOC107819325-R	CTGCCATCTTGCTTTCCTCT
LOC107803594-L	AGAAGCACGGTGTTGATAAG
LOC107803594-R	GGTAATTGGAAGATGGGAGG
LOC107805820-L	GAGGAAGAATGTCCAGGGTC
LOC107805820-R	GATAAACTCCAGGCATCACG
LOC107817292-L	TTGGGTTCTGGGCACTCC
LOC107817292-R	CGCTGTTGCGTCCATCTT
