# Supplementary material for: Integrating transcriptomic and proteomic analyses reveals impaired carbohydrate metabolism in tobacco cytoplasmic male sterility
Source: Front Plant Sci. 2025 Nov 19;16:1695628. doi: 10.3389/fpls.2025.1695628 (PMC12672501; doi:10.3389/fpls.2025.1695628)
Supplement: Supplementary file 8 [file Table2.xlsx]

## Sheet: Sheet1
Table S2 Quality control results for RNA sequencing data from 6 samples
Sample	Clean reads	Clean Q20 (%)	Clean GC (%)	Mapped Reads (%)
MSGX3-1	67149954	97.18	44.75	87.84
MSGX3-2	65504112	97.18	44.98	90.84
MSGX3-3	65020536	97.8	44.37	92.38
GX3-1	68546096	97.53	49.13	92.49
GX3-2	70024298	97.67	42.43	94.48
GX3-3	69443076	97.63	43.43	94.07
