# Supplementary material for: Integrating transcriptomic and proteomic analyses reveals impaired carbohydrate metabolism in tobacco cytoplasmic male sterility
Source: Front Plant Sci. 2025 Nov 19;16:1695628. doi: 10.3389/fpls.2025.1695628 (PMC12672501; doi:10.3389/fpls.2025.1695628)
Supplement: Supplementary file 9 [file Table3.xlsx]

## Sheet: Sheet1
Table S3 Differentially expressed genes (DEGs) in MSGX3 vs GX3
Gene_symble	Gene_ID	MSGX3-1	MSGX3-2	MSGX3-3	GX3-1	GX3-2	GX3-3	Log2FoldChange	pval	padj	Up/Down	Significant
LOC107821652	107821652	290	365	392	2368	4670	4224	-2.8932	1.39139e-97	3.18384e-95	down	yes
LOC107764536	107764536	93	145	171	34	49	46	2.1559	1.98327e-14	2.78926e-13	up	yes
LOC107775605	107775605	16	12	5	2	6	2	2.30623	0.0108793	0.0303958	up	yes
LOC107777241	107777241	10824	9397	10111	1985	2482	2613	2.59589	1.37973e-64	1.53032e-62	up	yes
LOC107778023	107778023	579	868	918	184	295	317	2.07836	2.36347e-33	9.99683e-32	up	yes
LOC107792393	107792393	2	7	8	426	701	722	-6.24866	5.75741e-57	5.21338e-55	down	yes
LOC107796879	107796879	0	0	1	18	46	32	-5.92126	6.69739e-06	3.71177e-05	down	yes
LOC107802230	107802230	0	0	0	43	104	43	-7.882	5.87846e-10	5.46323e-09	down	yes
LOC107815555	107815555	0	0	0	679	441	443	-11.0829	1.77219e-16	2.94971e-15	down	yes
LOC107818237	107818237	28	54	37	630	1017	943	-3.93252	6.78739e-76	1.00817e-73	down	yes
LOC107818368	107818368	26	22	38	396	827	777	-3.99746	7.11694e-60	7.1168e-58	down	yes
LOC107821843	107821843	0	0	2	2991	3737	3350	-11.823	2.76823e-30	1.01387e-28	down	yes
LOC107821927	107821927	176	236	297	43	87	68	2.35762	8.05954e-24	2.16394e-22	up	yes
LOC107823195	107823195	37	36	53	234	476	351	-2.54331	1.97123e-26	6.00699e-25	down	yes
LOC107823589	107823589	0	0	4	5015	8367	7664	-11.8446	6.62198e-59	6.33503e-57	down	yes
LOC107827983	107827983	39	41	24	134	287	276	-2.1836	1.03861e-13	1.36578e-12	down	yes
LOC107830666	107830666	17	20	19	2	4	6	2.75527	8.7673e-05	0.000403708	up	yes
LOC107831035	107831035	15	10	13	102	118	83	-2.52578	1.02744e-09	9.30021e-09	down	yes
LOC107831114	107831114	2	2	6	0	0	0	4.63228	0.0186773	0.0484025	up	yes
LOC107832171	107832171	0	3	6	1252	2904	2563	-8.99236	1.10144e-68	1.37137e-66	down	yes
LOC107832592	107832592	118	126	129	695	710	639	-2.00176	2.86361e-19	5.85859e-18	down	yes
LOC107760577	107760577	2	7	2	36	19	28	-2.52592	0.00102118	0.00376342	down	yes
LOC107771316	107771316	0	0	0	17	50	45	-7.08725	6.54345e-08	4.81461e-07	down	yes
LOC107774660	107774660	21	13	13	98	141	144	-2.50769	1.98502e-12	2.3549e-11	down	yes
LOC107775402	107775402	1103	1037	1052	349	345	370	2.05249	7.35848e-26	2.18983e-24	up	yes
LOC107776043	107776043	125	165	147	2838	4052	3732	-4.10619	2.37554e-170	1.82841e-167	down	yes
LOC107776588	107776588	0	1	0	3	16	8	-4.03348	0.0124407	0.0341497	down	yes
LOC107776674	107776674	2	0	0	70	145	123	-6.85483	1.46422e-10	1.4502e-09	down	yes
LOC107777798	107777798	2	0	0	171	552	520	-8.68531	2.40309e-16	3.96474e-15	down	yes
LOC107778728	107778728	14	16	15	77	175	142	-2.58141	2.40404e-13	3.07228e-12	down	yes
LOC107779704	107779704	19	31	12	2821	3755	3051	-6.79203	2.17599e-152	1.30045e-149	down	yes
LOC107781291	107781291	4	3	1	36	50	25	-3.30134	8.5381e-06	4.65323e-05	down	yes
LOC107781373	107781373	109	94	125	11338	16329	15494	-6.53841	0	0	down	yes
LOC107783593	107783593	65	48	48	436	668	686	-2.95082	1.10024e-42	6.66164e-41	down	yes
LOC107785117	107785117	22	27	35	623	1023	975	-4.44959	3.32975e-92	6.82049e-90	down	yes
LOC107785792	107785792	0	0	0	22	61	43	-7.26665	1.96692e-08	1.55055e-07	down	yes
LOC107785705	107785705	0	0	0	4	10	4	-4.47951	0.0128674	0.0351405	down	yes
LOC107789531	107789531	457	343	380	3263	5389	4773	-2.97762	5.54253e-75	8.04443e-73	down	yes
LOC107790102	107790102	8280	9141	9900	2110	3697	3437	2.08791	1.34755e-90	2.69504e-88	up	yes
LOC107791073	107791073	7	13	31	56	178	148	-2.35327	1.50536e-07	1.05812e-06	down	yes
LOC107793439	107793439	107	127	183	29	55	39	2.27172	9.23495e-16	1.461e-14	up	yes
LOC107796425	107796425	14	25	11	65	150	116	-2.17405	1.97585e-08	1.55711e-07	down	yes
LOC107797372	107797372	2113	1119	1210	476	414	339	2.3063	2.86529e-06	1.68465e-05	up	yes
LOC107799494	107799494	10	25	17	87	136	139	-2.2928	1.53895e-10	1.52066e-09	down	yes
LOC107800076	107800076	910	1178	1115	123	268	299	2.76127	1.91305e-52	1.56491e-50	up	yes
LOC107800720	107800720	0	3	6	40	55	49	-3.52945	1.99975e-07	1.38136e-06	down	yes
LOC107804928	107804928	407	625	683	16	29	25	5.12118	4.3098e-89	8.29293e-87	up	yes
LOC107805798	107805798	11	7	9	33	63	63	-2.0145	2.89686e-05	0.00014524	down	yes
LOC107805997	107805997	0	0	0	14	5	6	-5.17561	0.00178135	0.00618697	down	yes
LOC107806147	107806147	8	11	0	38	46	53	-2.33326	0.000367442	0.00149063	down	yes
LOC107806537	107806537	48	103	73	633	1347	1099	-3.2451	2.13718e-48	1.58723e-46	down	yes
LOC107808454	107808454	778	955	1118	150	308	255	2.52715	1.61184e-58	1.52194e-56	up	yes
LOC107810410	107810410	0	0	0	38	164	92	-8.44893	1.99366e-11	2.15343e-10	down	yes
LOC107813418	107813418	19	40	50	194	449	400	-2.722	1.36755e-21	3.22367e-20	down	yes
LOC107813631	107813631	0	0	1	32	28	23	-5.83793	1.24115e-05	6.59303e-05	down	yes
LOC107814280	107814280	5	0	4	53	188	167	-4.90116	2.68497e-15	4.06055e-14	down	yes
LOC107814374	107814374	0	3	1	25	25	28	-3.83108	5.68431e-05	0.000271388	down	yes
LOC107814429	107814429	1106	1259	1438	8151	12359	11587	-2.57408	6.09046e-120	2.04893e-117	down	yes
LOC107814607	107814607	12	9	9	45	77	82	-2.2308	4.34372e-07	2.86716e-06	down	yes
LOC107814623	107814623	38	60	49	19	15	16	2.00897	3.0235e-06	1.77234e-05	up	yes
LOC107814663	107814663	0	0	0	16	63	75	-7.51898	9.47885e-09	7.76013e-08	down	yes
LOC107814799	107814799	12	30	13	86	183	105	-2.23446	1.77288e-08	1.40544e-07	down	yes
LOC107814850	107814850	447	367	447	42	80	79	3.18561	8.32971e-52	6.67415e-50	up	yes
LOC107814994	107814994	29	34	25	4	12	16	2.02427	0.000153526	0.000673139	up	yes
LOC107815050	107815050	12	28	22	110	131	130	-2.11058	1.85191e-09	1.63666e-08	down	yes
LOC107815742	107815742	0	4	0	6	26	21	-3.132	0.00583631	0.017656	down	yes
LOC107815776	107815776	738	610	695	4005	5665	5449	-2.37917	2.72574e-58	2.55e-56	down	yes
LOC107815818	107815818	2	9	21	12877	21275	19148	-10.2353	1.74826e-48	1.30219e-46	down	yes
LOC107815933	107815933	0	0	0	56	84	90	-8.18823	3.74076e-11	3.94656e-10	down	yes
LOC107815956	107815956	3	7	9	64	134	112	-3.49853	4.99845e-14	6.80193e-13	down	yes
LOC107816005	107816005	0	0	0	10	6	10	-5.13515	0.00145729	0.00517142	down	yes
LOC107816122	107816122	453	796	893	65	148	166	3.03131	4.40908e-37	2.18301e-35	up	yes
LOC107816981	107816981	70	58	80	464	577	612	-2.50131	8.90294e-33	3.665e-31	down	yes
LOC107817042	107817042	2	8	11	103	206	179	-4.01493	3.99655e-21	9.16158e-20	down	yes
LOC107817249	107817249	2	0	2	8	20	16	-2.89712	0.00660584	0.0196896	down	yes
LOC107817276	107817276	30	17	27	2	15	6	2.2945	0.000363707	0.00147678	up	yes
LOC107817292	107817292	68	63	86	2203	3812	3431	-4.92252	2.15547e-210	3.12845e-207	down	yes
LOC107817324	107817324	0	1	0	6	15	6	-4.1031	0.00930825	0.0265407	down	yes
LOC107817418	107817418	22	50	45	1534	3113	3055	-5.50554	8.33277e-139	4.03139e-136	down	yes
LOC107817631	107817631	0	0	0	39	41	37	-7.26514	1.95516e-08	1.54176e-07	down	yes
LOC107817803	107817803	2	8	10	541	800	758	-6.21456	8.67129e-65	9.72391e-63	down	yes
LOC107817909	107817909	0	0	0	574	1075	1105	-11.7454	6.01879e-23	1.54263e-21	down	yes
LOC107818199	107818199	7	15	19	67	112	89	-2.20999	2.99889e-08	2.30819e-07	down	yes
LOC107818294	107818294	32	13	18	7	0	2	3.15701	0.000391684	0.00157751	up	yes
LOC107818462	107818462	7	10	10	3595	4569	3980	-8.33591	7.62864e-149	4.30586e-146	down	yes
LOC107818549	107818549	27	22	47	285	783	654	-3.6015	2.33374e-36	1.10692e-34	down	yes
LOC107818831	107818831	0	0	0	6	16	15	-5.49785	0.000288359	0.0011951	down	yes
LOC107819349	107819349	0	0	12	379	622	593	-6.62981	0.000132167	0.000587654	down	yes
LOC107819392	107819392	69	90	91	15	45	23	2.13819	6.69569e-10	6.16967e-09	up	yes
LOC107819538	107819538	571	539	678	69	169	108	2.91411	7.6243e-50	5.82416e-48	up	yes
LOC107819598	107819598	17	7	8	318	492	398	-4.72266	1.51494e-45	1.00994e-43	down	yes
LOC107819677	107819677	1294	1329	1385	307	424	454	2.26494	4.09554e-60	4.14441e-58	up	yes
LOC107819664	107819664	4	4	8	22	68	27	-2.31349	0.000289713	0.00120049	down	yes
LOC107819859	107819859	0	6	0	29	53	60	-4.03456	5.88047e-07	3.81461e-06	down	yes
LOC107820179	107820179	1268	1354	1331	341	618	427	2.03539	1.11959e-42	6.77073e-41	up	yes
LOC107820264	107820264	0	0	0	89	202	146	-9.07996	8.62831e-14	1.14651e-12	down	yes
LOC107820392	107820392	399	381	340	100	126	100	2.2774	6.76167e-26	2.01458e-24	up	yes
LOC107820523	107820523	36	23	35	12	6	14	2.01344	0.000245715	0.001032	up	yes
LOC107820680	107820680	0	4	0	13	35	9	-3.29193	0.00358598	0.0115148	down	yes
LOC107820889	107820889	132	173	151	2374	3623	3422	-3.86062	1.2569e-163	8.62829e-161	down	yes
LOC107820901	107820901	4	0	2	15	23	16	-2.64571	0.00448222	0.0140127	down	yes
LOC107820933	107820933	6	9	10	93	221	189	-3.78069	3.79902e-21	8.73242e-20	down	yes
LOC107821252	107821252	2	4	2	1448	2286	2152	-9.01094	2.25088e-65	2.558e-63	down	yes
LOC107821862	107821862	0	14	7	532	1006	874	-6.35036	2.01572e-11	2.17634e-10	down	yes
LOC107822079	107822079	52	123	152	443	1108	900	-2.37136	4.89764e-18	9.13345e-17	down	yes
LOC107822179	107822179	2	9	6	29	52	46	-2.38982	4.1227e-05	0.000201297	down	yes
LOC107822240	107822240	0	4	0	90	225	181	-6.39685	3.84073e-16	6.22742e-15	down	yes
LOC107822396	107822396	10	21	22	111	316	239	-3.0922	3.83612e-19	7.76687e-18	down	yes
LOC107822443	107822443	35	64	77	8	14	12	2.87093	1.04878e-10	1.05208e-09	up	yes
LOC107822684	107822684	0	1	0	237	327	270	-9.106	3.44134e-14	4.74401e-13	down	yes
LOC107822779	107822779	146	115	128	24	35	27	2.6942	3.00392e-19	6.13328e-18	up	yes
LOC107822713	107822713	97	128	58	16	27	31	2.47569	1.20054e-10	1.19792e-09	up	yes
LOC107822836	107822836	30	23	36	4	9	14	2.26494	3.56518e-05	0.000175833	up	yes
LOC107822866	107822866	10	13	17	167	302	233	-3.61613	2.64827e-29	9.20805e-28	down	yes
LOC107822993	107822993	0	0	1	89	205	130	-8.07579	3.57038e-11	3.77622e-10	down	yes
LOC107823042	107823042	19	31	26	191	708	492	-3.60107	1.3519e-28	4.55709e-27	down	yes
LOC107823095	107823095	0	0	0	6	13	15	-5.3899	0.000453632	0.00180215	down	yes
LOC107823126	107823126	2	2	2	213	360	315	-6.69118	1.19105e-26	3.67808e-25	down	yes
LOC107823421	107823421	1	14	4	54	102	104	-3.25132	3.0926e-09	2.67999e-08	down	yes
LOC107823473	107823473	100	166	202	27	48	39	2.53906	3.46735e-18	6.53574e-17	up	yes
LOC107823700	107823700	2	14	8	346	667	558	-5.50617	5.60664e-54	4.76274e-52	down	yes
LOC107823719	107823719	36	37	65	10	20	15	2.13013	1.23826e-06	7.64865e-06	up	yes
LOC107824598	107824598	101	99	121	34	48	19	2.1514	5.24751e-10	4.90375e-09	up	yes
LOC107824608	107824608	23	31	41	2	10	20	2.13748	0.000283522	0.00117697	up	yes
LOC107824653	107824653	23	19	35	5	5	15	2.13125	0.000457169	0.00181506	up	yes
LOC107824660	107824660	0	0	0	26	56	41	-7.25699	1.74477e-08	1.3851e-07	down	yes
LOC107825323	107825323	2	0	2	17	28	27	-3.64689	0.00012622	0.000563483	down	yes
LOC107825341	107825341	894	1043	861	273	341	280	2.13183	7.04003e-32	2.77876e-30	up	yes
LOC107825548	107825548	15	32	37	4	0	4	3.80539	9.39793e-07	5.91068e-06	up	yes
LOC107825557	107825557	10	22	10	0	6	6	2.41703	0.00507159	0.0156168	up	yes
LOC107825780	107825780	4	10	2	68	170	121	-3.92843	6.23489e-15	9.13545e-14	down	yes
LOC107825983	107825983	16	9	15	88	148	105	-2.57451	1.14252e-11	1.26364e-10	down	yes
LOC107826044	107826044	11	7	16	1	6	2	2.48878	0.00591501	0.0178621	up	yes
LOC107826147	107826147	116	172	163	27	62	50	2.22953	3.81271e-17	6.6284e-16	up	yes
LOC107826194	107826194	0	2	2	77	226	217	-6.44981	4.97466e-16	7.99708e-15	down	yes
LOC107826310	107826310	43	82	59	10	22	24	2.2478	2.45463e-08	1.91452e-07	up	yes
LOC107826488	107826488	0	0	0	1	15	6	-4.6434	0.0119354	0.0329513	down	yes
LOC107826983	107826983	2	10	6	48	160	109	-3.56632	7.06592e-12	7.96233e-11	down	yes
LOC107827035	107827035	0	0	0	847	1647	1483	-12.2755	5.12157e-25	1.46081e-23	down	yes
LOC107827116	107827116	2	2	0	6	14	24	-2.86828	0.00922057	0.0263366	down	yes
LOC107827237	107827237	2	4	2	77	109	118	-4.7426	4.47726e-15	6.64253e-14	down	yes
LOC107827282	107827282	3	2	7	15	31	28	-2.09798	0.00339298	0.0109644	down	yes
LOC107827383	107827383	34	29	27	6	2	4	3.36435	2.40355e-07	1.64198e-06	up	yes
LOC107827715	107827715	0	0	2	301	513	445	-8.78119	2.81995e-17	4.95678e-16	down	yes
LOC107828243	107828243	6	8	11	244	442	407	-4.92572	6.52538e-45	4.22271e-43	down	yes
LOC107828387	107828387	7	6	16	0	2	4	2.83302	0.00745222	0.0218811	up	yes
LOC107828562	107828562	46	45	60	2401	2769	2497	-5.20166	1.32733e-133	5.76301e-131	down	yes
LOC107828732	107828732	0	0	0	19	73	42	-7.32745	2.01807e-08	1.58866e-07	down	yes
LOC107828931	107828931	12	5	13	87	177	146	-3.2323	3.60037e-16	5.85077e-15	down	yes
LOC107828981	107828981	0	0	2	114	179	158	-7.31104	5.14838e-12	5.88243e-11	down	yes
LOC107829168	107829168	1	0	0	8	18	16	-4.73652	0.00105163	0.00386357	down	yes
LOC107829253	107829253	0	0	2	62	113	103	-6.59669	1.00434e-09	9.10415e-09	down	yes
LOC107829716	107829716	2	7	0	24	51	56	-3.30726	6.31459e-06	3.51997e-05	down	yes
LOC107829877	107829877	0	4	6	8	46	36	-2.58466	0.00202686	0.00693722	down	yes
LOC107830140	107830140	86	69	118	485	928	832	-2.50874	4.1903e-36	1.96368e-34	down	yes
LOC107830195	107830195	1710	1558	1501	58	71	41	5.30446	3.39871e-125	1.2789e-122	up	yes
LOC107830336	107830336	0	0	0	317	997	710	-11.2544	9.14916e-21	2.05377e-19	down	yes
LOC107830453	107830453	890	967	1114	213	426	425	2.0183	1.01167e-40	5.69122e-39	up	yes
LOC107830556	107830556	0	2	2	181	134	103	-6.32175	2.58456e-14	3.60299e-13	down	yes
LOC107830587	107830587	0	3	2	88	94	112	-5.40969	2.26027e-13	2.89802e-12	down	yes
LOC107830721	107830721	81	262	350	25	104	116	2.0673	0.00236723	0.00796323	up	yes
LOC107830899	107830899	371	241	243	41	28	41	3.43287	3.91828e-26	1.17708e-24	up	yes
LOC107830977	107830977	3758	3047	2855	299	342	298	3.85044	3.39523e-80	5.56368e-78	up	yes
LOC107831039	107831039	20	24	26	0	4	7	3.2417	7.79271e-06	4.27912e-05	up	yes
LOC107831478	107831478	23	14	13	4	3	11	2.00624	0.00591744	0.0178669	up	yes
LOC107831664	107831664	0	2	0	1690	2702	2453	-11.2287	9.86098e-28	3.19062e-26	down	yes
LOC107831930	107831930	2	1	6	189	304	333	-6.00378	3.13242e-29	1.084e-27	down	yes
LOC107832097	107832097	2	2	2	16	69	74	-4.12036	1.93747e-07	1.34145e-06	down	yes
LOC107832140	107832140	333	180	156	75	80	73	2.0573	1.24267e-09	1.11511e-08	up	yes
LOC107832283	107832283	4	0	1	9	30	45	-3.4432	0.00034348	0.00140103	down	yes
LOC107832491	107832491	0	2	4	1697	2905	2704	-9.7298	2.45951e-58	2.30944e-56	down	yes
LOC107832525	107832525	404	244	262	100	61	67	2.42204	3.63699e-12	4.21624e-11	up	yes
LOC107832644	107832644	54	36	31	5	9	16	2.57351	9.77583e-07	6.13696e-06	up	yes
LOC107832706	107832706	6	7	7	118	184	155	-4.00686	6.67507e-22	1.60098e-20	down	yes
LOC107832714	107832714	2	2	14	14	68	42	-2.21332	0.00247632	0.0082874	down	yes
LOC107758965	107758965	7	40	18	1594	2709	2529	-6.21579	3.84613e-27	1.21429e-25	down	yes
LOC107759111	107759111	4	6	14	3316	5846	5267	-8.71074	2.52591e-161	1.66641e-158	down	yes
LOC107759301	107759301	572	380	528	128	188	206	2.02699	2.63539e-21	6.14389e-20	up	yes
LOC107759353	107759353	14	22	14	116	318	241	-3.18671	7.14045e-21	1.61571e-19	down	yes
LOC107759341	107759341	5	3	7	369	721	770	-6.41296	3.80479e-52	3.0777e-50	down	yes
LOC107759567	107759567	2183	2627	2768	612	1062	1032	2.00718	9.72024e-65	1.08285e-62	up	yes
LOC107759644	107759644	34	42	78	7	15	8	2.86396	4.6664e-09	3.95476e-08	up	yes
LOC107759973	107759973	13	28	13	6	4	6	2.21477	0.00172104	0.00600296	up	yes
LOC107760522	107760522	0	2	0	11	35	26	-4.59545	0.000194529	0.000835182	down	yes
LOC107760588	107760588	123	119	150	21	51	65	2.06771	2.62518e-12	3.07627e-11	up	yes
LOC107760728	107760728	230	307	360	2522	5067	4548	-3.22677	1.41475e-99	3.34269e-97	down	yes
LOC107760893	107760893	3	0	1	235	335	300	-7.26355	6.17043e-22	1.48344e-20	down	yes
LOC107760931	107760931	188	209	252	48	79	64	2.27469	2.26545e-25	6.57616e-24	up	yes
LOC107760999	107760999	8	30	28	112	196	169	-2.35253	3.08553e-11	3.28462e-10	down	yes
LOC107761082	107761082	37	30	45	8	12	5	2.66313	2.99401e-07	2.01846e-06	up	yes
LOC107761135	107761135	2	6	6	17	46	37	-2.28845	0.000427864	0.00170927	down	yes
LOC107761175	107761175	4491	3644	3686	24417	35212	33312	-2.45863	3.53818e-55	3.08295e-53	down	yes
LOC107761316	107761316	0	0	8	49	72	82	-4.23651	0.00420145	0.013244	down	yes
LOC107761482	107761482	6399	6821	8343	1175	2315	1979	2.5118	1.62134e-90	3.22989e-88	up	yes
LOC107761503	107761503	9	2	10	69	112	120	-3.31724	1.49918e-12	1.79615e-11	down	yes
LOC107761534	107761534	122	201	289	800	1665	1590	-2.2049	8.41783e-23	2.14023e-21	down	yes
LOC107761755	107761755	0	4	9	318	603	568	-6.31393	5.1663e-45	3.36465e-43	down	yes
LOC107761794	107761794	19	33	21	7346	11485	10744	-8.152	0	0	down	yes
LOC107762600	107762600	0	0	0	4	17	8	-5.11376	0.00166996	0.005843	down	yes
LOC107762688	107762688	13	15	4	74	63	82	-2.3052	4.04681e-06	2.3255e-05	down	yes
LOC107762925	107762925	291	427	446	75	125	123	2.35898	7.96297e-34	3.42806e-32	up	yes
LOC107763263	107763263	1624	1271	1382	42	30	70	5.40707	1.17317e-93	2.44245e-91	up	yes
LOC107763566	107763566	174	153	133	54	43	62	2.00805	4.13705e-11	4.34659e-10	up	yes
LOC107763727	107763727	56	44	88	558	959	814	-3.11917	4.94178e-48	3.61205e-46	down	yes
LOC107763775	107763775	25	35	51	4	6	1	3.81581	3.9295e-09	3.35939e-08	up	yes
LOC107763859	107763859	0	8	8	72	110	132	-3.79642	1.66313e-13	2.14975e-12	down	yes
LOC107763946	107763946	0	4	0	25	36	42	-4.18046	6.62734e-06	3.67856e-05	down	yes
LOC107764086	107764086	0	0	0	104	240	195	-9.37791	1.00071e-14	1.4409e-13	down	yes
LOC107764327	107764327	0	0	2	357	581	565	-9.03802	2.8862e-18	5.46667e-17	down	yes
LOC107764347	107764347	2051	2461	3205	636	1133	811	2.08783	2.11302e-41	1.21425e-39	up	yes
LOC107764419	107764419	23	16	16	130	132	192	-2.5539	9.71224e-13	1.17891e-11	down	yes
LOC107764490	107764490	2	0	0	10	18	13	-3.80366	0.00390071	0.0123977	down	yes
LOC107764549	107764549	0	0	0	4	8	12	-4.88709	0.00344161	0.0111095	down	yes
LOC107765130	107765130	0	0	0	171	453	416	-10.3076	1.31064e-17	2.36516e-16	down	yes
LOC107765190	107765190	116	137	129	26	52	33	2.30883	8.12062e-17	1.38709e-15	up	yes
LOC107765334	107765334	9	0	0	132	269	218	-5.44327	0.00151427	0.00534971	down	yes
LOC107765517	107765517	0	0	0	9	35	29	-6.44844	3.22775e-06	1.88186e-05	down	yes
LOC107765727	107765727	0	0	0	92	208	188	-9.23409	2.89412e-14	4.018e-13	down	yes
LOC107765990	107765990	0	2	4	13	52	27	-3.371	0.000113974	0.000513368	down	yes
LOC107766297	107766297	85	152	187	490	1984	1810	-2.74887	8.25303e-09	6.80152e-08	down	yes
LOC107766289	107766289	631	656	766	2864	5676	5321	-2.21523	1.27856e-61	1.3228e-59	down	yes
LOC107766587	107766587	0	0	5	65	120	129	-5.45129	1.92059e-13	2.46997e-12	down	yes
LOC107766620	107766620	2	8	6	92	94	112	-3.75969	9.47126e-14	1.25262e-12	down	yes
LOC107767418	107767418	1135	1254	1197	301	498	480	2.00987	9.99851e-53	8.21868e-51	up	yes
LOC107767465	107767465	2	0	0	59	82	61	-6.15994	1.96871e-08	1.55172e-07	down	yes
LOC107767570	107767570	49	56	66	11	20	20	2.26542	2.97712e-09	2.58521e-08	up	yes
LOC107767901	107767901	0	0	0	6	8	6	-4.6924	0.00611577	0.0183918	down	yes
LOC107768021	107768021	74	64	76	2	26	15	2.92673	2.24347e-10	2.18117e-09	up	yes
LOC107768470	107768470	5	0	0	98	167	148	-5.83497	2.66819e-16	4.38788e-15	down	yes
LOC107768720	107768720	99	84	108	612	820	722	-2.39627	4.51343e-36	2.10927e-34	down	yes
LOC107768747	107768747	5	22	62	17673	43368	38498	-9.62857	2.44776e-33	1.03275e-31	down	yes
LOC107769393	107769393	1604	1574	1711	158	181	191	3.69533	3.07669e-115	9.64769e-113	up	yes
LOC107769404	107769404	319	461	543	88	144	150	2.29821	3.99232e-31	1.52601e-29	up	yes
LOC107769459	107769459	13	19	32	682	1722	1558	-5.39724	1.44999e-84	2.56649e-82	down	yes
LOC107769579	107769579	69	78	77	2477	4668	4497	-5.1635	1.67969e-219	2.75246e-216	down	yes
LOC107769622	107769622	0	2	0	51	152	117	-6.74854	5.52687e-10	5.14589e-09	down	yes
LOC107769789	107769789	4	1	6	0	0	0	4.79692	0.0132487	0.0360637	up	yes
LOC107769961	107769961	2	0	2	239	361	373	-7.41493	5.94949e-23	1.52563e-21	down	yes
LOC107770662	107770662	27	33	26	104	283	221	-2.25217	1.75856e-13	2.26964e-12	down	yes
LOC107770844	107770844	2689	1818	1989	192	133	158	4.17985	7.91885e-22	1.88948e-20	up	yes
LOC107770808	107770808	13	17	10	33	127	94	-2.06499	6.67871e-06	3.70546e-05	down	yes
LOC107770924	107770924	0	2	0	7	12	13	-3.47871	0.0125052	0.0343045	down	yes
LOC107771263	107771263	3304	2649	2822	609	964	780	2.42091	5.47109e-50	4.211e-48	up	yes
LOC107771410	107771410	22	71	74	8	22	22	2.2079	5.96921e-06	3.33917e-05	up	yes
LOC107771459	107771459	0	8	7	90	166	131	-4.17951	2.66955e-17	4.70193e-16	down	yes
LOC107771717	107771717	2	0	2	959	818	660	-8.8358	3.45221e-30	1.25713e-28	down	yes
LOC107771910	107771910	314	237	287	71	115	107	2.04316	6.65458e-21	1.50779e-19	up	yes
LOC107772153	107772153	1	4	3	63	134	130	-4.81229	2.80456e-15	4.23259e-14	down	yes
LOC107772358	107772358	24	11	10	113	152	128	-2.61262	3.35482e-11	3.55563e-10	down	yes
LOC107772442	107772442	2	2	4	3229	4978	4674	-10.1448	5.00743e-83	8.56473e-81	down	yes
LOC107772552	107772552	420	543	712	140	227	224	2.00698	4.08878e-28	1.34962e-26	up	yes
LOC107772594	107772594	123	85	110	25	55	34	2.02563	1.55386e-10	1.53449e-09	up	yes
LOC107772733	107772733	14	24	48	0	6	0	4.40537	1.16659e-06	7.23851e-06	up	yes
LOC107772880	107772880	119	94	85	13	33	22	2.69116	1.76232e-14	2.48816e-13	up	yes
LOC107773081	107773081	0	0	0	20	9	23	-6.14309	2.19869e-05	0.000112422	down	yes
LOC107773248	107773248	2	2	4	12	22	13	-2.04765	0.0168526	0.0442976	down	yes
LOC107773255	107773255	0	2	0	411	743	659	-9.29796	2.65028e-19	5.43307e-18	down	yes
LOC107773727	107773727	211	203	266	23	68	41	2.91416	6.92469e-29	2.36244e-27	up	yes
LOC107773769	107773769	37	30	34	2	10	18	2.33812	3.49146e-05	0.000172448	up	yes
LOC107774003	107774003	28	34	22	143	257	289	-2.49586	5.12484e-18	9.53614e-17	down	yes
LOC107774037	107774037	551	589	780	152	266	244	2.05263	5.08853e-37	2.50477e-35	up	yes
LOC107774134	107774134	6	1	4	31	36	48	-2.87953	1.75707e-05	9.13213e-05	down	yes
LOC107774228	107774228	0	0	0	245	361	308	-10.1901	1.83996e-17	3.2842e-16	down	yes
LOC107774251	107774251	8925	8491	8865	1503	2466	2380	2.57528	1.71385e-100	4.10668e-98	up	yes
LOC107774464	107774464	0	6	9	33	45	45	-2.57223	7.8745e-05	0.000366215	down	yes
LOC107774506	107774506	0	0	0	32	50	63	-7.51188	3.64444e-09	3.12714e-08	down	yes
LOC107774527	107774527	42	37	44	5	14	26	2.01679	3.73077e-05	0.000183518	up	yes
LOC107774699	107774699	0	0	0	31	35	29	-6.95862	1.22176e-07	8.6827e-07	down	yes
LOC107774708	107774708	0	0	0	35	59	37	-7.38035	8.66564e-09	7.12192e-08	down	yes
LOC107774894	107774894	1939	2275	2347	453	742	733	2.28405	4.42045e-84	7.77006e-82	up	yes
LOC107774963	107774963	90	102	126	6	27	22	3.08877	3.4484e-18	6.50241e-17	up	yes
LOC107775135	107775135	1145	1195	1309	193	294	342	2.65595	3.00069e-73	4.13095e-71	up	yes
LOC107775165	107775165	6	10	18	63	106	116	-2.55863	9.87879e-10	8.9613e-09	down	yes
LOC107775230	107775230	0	0	0	4	7	6	-4.42048	0.0140234	0.0378722	down	yes
LOC107775602	107775602	19	33	28	224	319	293	-2.89077	1.67636e-27	5.36594e-26	down	yes
LOC107775838	107775838	14	16	6	51	77	86	-2.04165	5.05009e-06	2.85742e-05	down	yes
LOC107776231	107776231	125	179	193	2615	4047	3324	-3.83235	1.37168e-138	6.57358e-136	down	yes
LOC107776289	107776289	332	206	198	54	91	85	2.22685	2.82203e-15	4.25769e-14	up	yes
LOC107776252	107776252	0	0	2	16	49	27	-4.96833	3.46974e-05	0.000171475	down	yes
LOC107776516	107776516	0	0	0	70	152	150	-8.84456	4.7469e-13	5.89867e-12	down	yes
LOC107776608	107776608	67	67	97	1850	3725	3076	-4.69279	1.70068e-162	1.13675e-159	down	yes
LOC107776657	107776657	0	0	0	90	132	128	-8.80046	5.25046e-13	6.50532e-12	down	yes
LOC107776964	107776964	0	0	0	157	260	197	-9.6056	1.61018e-15	2.48845e-14	down	yes
LOC107777063	107777063	15	28	15	265	400	348	-3.62207	8.5829e-37	4.16828e-35	down	yes
LOC107777207	107777207	25	24	13	0	6	14	2.26757	0.00356405	0.0114516	up	yes
LOC107777373	107777373	14	4	20	464	856	843	-5.29912	5.77045e-67	6.73869e-65	down	yes
LOC107777536	107777536	29	28	65	387	671	607	-3.26278	1.98422e-37	1.00295e-35	down	yes
LOC107778203	107778203	221	257	268	46	56	83	2.51607	2.2439e-27	7.16004e-26	up	yes
LOC107778231	107778231	232	213	282	5	15	23	4.61812	1.17592e-46	8.17179e-45	up	yes
LOC107778511	107778511	22	20	15	132	327	249	-3.06838	5.46549e-22	1.31771e-20	down	yes
LOC107778910	107778910	2	2	8	15	44	43	-2.53557	0.000349435	0.00142418	down	yes
LOC107779039	107779039	6	27	20	1510	2630	2528	-6.4573	7.57543e-143	3.77279e-140	down	yes
LOC107779115	107779115	1	0	4	11	27	15	-2.87968	0.00407668	0.012894	down	yes
LOC107779168	107779168	5	5	15	5413	7245	6599	-9.10592	3.52027e-172	2.83851e-169	down	yes
LOC107779214	107779214	0	0	10	420	1257	1124	-7.63569	4.73933e-06	2.69239e-05	down	yes
LOC107779277	107779277	7	7	11	1	0	0	5.01525	0.000788	0.0029795	up	yes
LOC107779371	107779371	353	355	351	1658	2529	2191	-2.08021	1.7083e-52	1.39968e-50	down	yes
LOC107779436	107779436	0	0	0	1	11	23	-5.34462	0.00161007	0.00565278	down	yes
LOC107779472	107779472	17	5	7	2	5	0	2.62373	0.014691	0.0394172	up	yes
LOC107779772	107779772	5	13	8	79	145	117	-3.19327	2.14057e-14	3.00135e-13	down	yes
LOC107780036	107780036	70	71	74	10	41	24	2.0952	2.25102e-08	1.76193e-07	up	yes
LOC107780044	107780044	11	18	14	54	128	104	-2.18489	1.77338e-08	1.40562e-07	down	yes
LOC107780283	107780283	0	2	0	1420	2497	2382	-11.0949	4.50559e-27	1.41721e-25	down	yes
LOC107780540	107780540	78	60	82	388	489	481	-2.13555	6.3681e-23	1.62969e-21	down	yes
LOC107780597	107780597	20	14	14	0	4	4	3.18759	0.000169407	0.00073704	up	yes
LOC107780680	107780680	0	0	0	20	52	31	-6.9852	1.09418e-07	7.81978e-07	down	yes
LOC107780776	107780776	1	4	0	32	49	49	-4.1861	2.695e-07	1.82757e-06	down	yes
LOC107780759	107780759	4	4	6	902	1746	1457	-7.66339	2.07752e-76	3.12237e-74	down	yes
LOC107780962	107780962	4	6	20	8733	11459	10086	-9.52757	9.98662e-76	1.47904e-73	down	yes
LOC107781275	107781275	4	0	10	66	123	108	-3.88819	9.48212e-13	1.1518e-11	down	yes
LOC107781606	107781606	2	6	0	33	73	63	-3.84758	2.95925e-08	2.28044e-07	down	yes
LOC107781752	107781752	24	3	15	4	2	4	2.55331	0.00569862	0.0172878	up	yes
LOC107781795	107781795	0	0	0	36	55	46	-7.44768	4.8712e-09	4.11392e-08	down	yes
LOC107782066	107782066	1054	1234	1405	216	384	400	2.40823	1.23662e-63	1.34516e-61	up	yes
LOC107782189	107782189	0	0	0	52	92	78	-8.12651	5.52249e-11	5.72058e-10	down	yes
LOC107782272	107782272	489	662	750	46	50	65	4.04721	5.65993e-81	9.42684e-79	up	yes
LOC107782418	107782418	12	2	10	102	179	112	-3.5109	1.04026e-14	1.49531e-13	down	yes
LOC107782650	107782650	4	2	10	154	236	307	-4.93	1.33239e-27	4.29196e-26	down	yes
LOC107783058	107783058	699	743	892	168	289	303	2.14092	1.95016e-45	1.29498e-43	up	yes
LOC107783290	107783290	3	5	2	4	37	27	-2.11676	0.0145308	0.0390679	down	yes
LOC107783518	107783518	170	153	230	1082	1906	1661	-2.55143	4.24249e-57	3.84847e-55	down	yes
LOC107783532	107783532	1	0	0	307	481	353	-9.54623	1.56433e-15	2.41981e-14	down	yes
LOC107783786	107783786	0	2	7	2220	3577	3559	-9.50793	1.0776e-80	1.7773e-78	down	yes
LOC107783873	107783873	1	2	0	29	53	40	-4.81846	6.68698e-07	4.29766e-06	down	yes
LOC107783993	107783993	1517	1454	1356	277	402	425	2.48926	6.95871e-58	6.41552e-56	up	yes
LOC107784032	107784032	1752	1627	1437	151	236	233	3.48552	2.20914e-93	4.56187e-91	up	yes
LOC107784169	107784169	2	0	3	507	1004	909	-8.38109	4.32268e-36	2.02199e-34	down	yes
LOC107784248	107784248	130	86	65	22	35	33	2.18909	4.11707e-09	3.50911e-08	up	yes
LOC107784370	107784370	0	1	5	52	42	31	-3.99922	1.49166e-06	9.10539e-06	down	yes
LOC107784378	107784378	10	25	29	1	10	10	2.17864	0.00185026	0.00639833	up	yes
LOC107784618	107784618	24	29	29	285	521	393	-3.34811	2.64534e-42	1.5717e-40	down	yes
LOC107784639	107784639	5	2	10	0	0	0	5.41192	0.00165986	0.00581031	up	yes
LOC107784853	107784853	32	26	15	621	810	768	-4.41121	3.39322e-63	3.63654e-61	down	yes
LOC107784993	107784993	69	79	51	396	543	487	-2.33857	5.36296e-25	1.5288e-23	down	yes
LOC107785155	107785155	0	0	0	5	5	11	-4.74581	0.00568879	0.0172662	down	yes
LOC107785215	107785215	14	14	26	2	7	8	2.21181	0.00132489	0.00474879	up	yes
LOC107785242	107785242	6	9	25	4	4	2	2.4248	0.00572878	0.017371	up	yes
LOC107785281	107785281	0	0	2	688	977	885	-9.82064	2.19173e-21	5.12603e-20	down	yes
LOC107785467	107785467	6	0	8	47	122	74	-3.55978	1.00987e-09	9.15098e-09	down	yes
LOC107785486	107785486	7845	5284	5289	378	301	355	4.60719	3.43552e-28	1.13991e-26	up	yes
LOC107785540	107785540	8	10	8	63	69	101	-2.67245	4.86735e-09	4.11135e-08	down	yes
LOC107785557	107785557	3	0	4	42	72	68	-4.17816	1.24432e-09	1.11639e-08	down	yes
LOC107785657	107785657	2	8	2	16	23	31	-2.03158	0.00694105	0.0205477	down	yes
LOC107786057	107786057	11	13	13	54	131	140	-2.57475	1.4979e-10	1.48241e-09	down	yes
LOC107786161	107786161	4	8	0	98	193	136	-4.61581	1.99022e-18	3.8137e-17	down	yes
LOC107786267	107786267	123	92	107	31	43	37	2.0501	9.71168e-12	1.08071e-10	up	yes
LOC107786395	107786395	0	6	2	45	81	88	-4.21865	1.60354e-10	1.58172e-09	down	yes
LOC107786673	107786673	3	0	2	74	116	101	-5.34914	1.90223e-13	2.4476e-12	down	yes
LOC107786903	107786903	0	1	6	25	63	56	-3.82959	4.87379e-07	3.19174e-06	down	yes
LOC107787030	107787030	25	49	47	191	309	283	-2.18998	8.43556e-18	1.54421e-16	down	yes
LOC107787079	107787079	0	0	0	6	2	9	-4.51762	0.0140148	0.0378549	down	yes
LOC107787171	107787171	0	0	0	17	30	36	-6.69615	5.36421e-07	3.49399e-06	down	yes
LOC107787231	107787231	4	4	15	47	138	83	-2.99502	7.12465e-09	5.91284e-08	down	yes
LOC107787330	107787330	0	1	1	711	1104	1075	-9.98605	3.80837e-22	9.24768e-21	down	yes
LOC107787567	107787567	4	8	15	9873	16529	15265	-10.0764	3.46091e-242	7.64395e-239	down	yes
LOC107787616	107787616	0	0	0	10	22	11	-5.74669	9.29244e-05	0.000425651	down	yes
LOC107787634	107787634	0	2	8	4849	5174	4391	-10.0858	8.44168e-38	4.33598e-36	down	yes
LOC107787665	107787665	12	4	6	262	341	308	-4.87566	3.33901e-36	1.57054e-34	down	yes
LOC107787706	107787706	2262	2100	2164	545	758	821	2.13136	3.20359e-49	2.41812e-47	up	yes
LOC107787802	107787802	611	411	647	69	61	78	3.47812	2.28659e-42	1.36174e-40	up	yes
LOC107787812	107787812	141	86	134	8	6	16	4.09963	2.43022e-22	5.99576e-21	up	yes
LOC107787819	107787819	1224	1296	1471	108	176	142	3.7407	8.64558e-146	4.57486e-143	up	yes
LOC107787825	107787825	101	260	320	24	65	38	2.94205	1.37597e-16	2.31067e-15	up	yes
LOC107787863	107787863	99	103	78	16	20	23	2.76208	1.81065e-15	2.78388e-14	up	yes
LOC107788411	107788411	0	2	1	17	20	24	-3.86812	0.000312022	0.00128468	down	yes
LOC107788568	107788568	2	8	9	0	0	1	4.59204	0.00470564	0.0146087	up	yes
LOC107788628	107788628	161	89	132	36	19	34	2.54699	9.23219e-11	9.31637e-10	up	yes
LOC107788733	107788733	2	0	0	13	30	17	-4.33792	0.000507311	0.00199589	down	yes
LOC107788852	107788852	532	566	575	73	120	162	2.76666	2.67037e-46	1.83066e-44	up	yes
LOC107788915	107788915	349	448	554	102	162	167	2.15408	1.99525e-31	7.749e-30	up	yes
LOC107789036	107789036	0	0	0	13	4	7	-5.11045	0.00224495	0.00759616	down	yes
LOC107789129	107789129	0	0	2	791	1126	1063	-10.0434	2.42838e-22	5.99414e-21	down	yes
LOC107789196	107789196	0	3	5	683	1483	1370	-8.24232	2.63489e-52	2.1416e-50	down	yes
LOC107789325	107789325	28	45	59	255	857	779	-3.26335	2.95712e-27	9.39454e-26	down	yes
LOC107789764	107789764	12	1	9	195	302	301	-4.6602	1.18766e-31	4.64448e-30	down	yes
LOC107790026	107790026	88	113	133	26	52	35	2.08096	5.49135e-13	6.78558e-12	up	yes
LOC107790209	107790209	0	0	0	385	498	489	-10.7876	1.77126e-19	3.67859e-18	down	yes
LOC107790273	107790273	105	100	119	31	30	38	2.19554	3.52837e-13	4.44097e-12	up	yes
LOC107790438	107790438	163	188	178	34	75	55	2.2256	1.60365e-20	3.54654e-19	up	yes
LOC107790595	107790595	103	113	118	560	894	756	-2.21549	2.1873e-41	1.2541e-39	down	yes
LOC107791186	107791186	58	100	125	11	22	44	2.40581	2.92923e-09	2.54492e-08	up	yes
LOC107791431	107791431	1602	1523	1482	137	217	194	3.59388	1.65466e-119	5.52993e-117	up	yes
LOC107791659	107791659	8	6	17	2	6	2	2.15938	0.0172452	0.0451912	up	yes
LOC107791685	107791685	82	95	86	6	11	10	3.8077	2.50518e-21	5.84836e-20	up	yes
LOC107791731	107791731	3	6	9	753	1282	1271	-7.00055	2.60168e-78	4.07909e-76	down	yes
LOC107791737	107791737	10	15	21	685	1169	1112	-5.49301	3.96861e-97	8.96006e-95	down	yes
LOC107791988	107791988	0	0	4	59	222	255	-6.5029	1.4136e-08	1.13282e-07	down	yes
LOC107792578	107792578	84	136	170	12	33	22	3.06677	1.95531e-19	4.04759e-18	up	yes
LOC107792601	107792601	4	4	2	20	21	35	-2.42202	0.00101048	0.00372926	down	yes
LOC107792762	107792762	11	14	12	0	7	0	3.0434	0.00381776	0.0121668	up	yes
LOC107792952	107792952	0	0	0	293	882	724	-11.1645	1.81397e-20	4.00122e-19	down	yes
LOC107793176	107793176	63	95	129	15	26	19	2.75583	1.08208e-14	1.55278e-13	up	yes
LOC107793277	107793277	11	6	11	168	286	214	-4.05964	6.54126e-29	2.23313e-27	down	yes
LOC107793296	107793296	29	34	14	1161	1213	971	-4.9814	6.02308e-61	6.19365e-59	down	yes
LOC107793341	107793341	141	102	94	24	21	32	2.63144	1.26054e-13	1.64527e-12	up	yes
LOC107793372	107793372	0	0	0	7	14	24	-5.78958	9.00645e-05	0.000413819	down	yes
LOC107793440	107793440	4	2	0	11	48	48	-3.51839	4.97359e-05	0.000239573	down	yes
LOC107793539	107793539	17	28	28	5	5	13	2.1657	0.000332527	0.00136029	up	yes
LOC107793937	107793937	1197	850	907	224	383	336	2.18719	5.8436e-29	2.00303e-27	up	yes
LOC107794141	107794141	0	0	0	46	63	59	-7.75106	6.95531e-10	6.39846e-09	down	yes
LOC107794488	107794488	0	0	1	6	11	32	-4.94017	0.000845953	0.00317965	down	yes
LOC107794815	107794815	3	0	0	11	10	12	-2.94944	0.0192701	0.049693	down	yes
LOC107794791	107794791	0	1	0	19	6	9	-4.65855	0.00243	0.00814851	down	yes
LOC107794832	107794832	248	335	221	54	95	72	2.38799	2.82284e-23	7.34617e-22	up	yes
LOC107795082	107795082	12	10	17	0	5	5	2.55843	0.00315621	0.0102856	up	yes
LOC107795422	107795422	74	142	152	12	57	60	2.08851	5.07583e-08	3.79521e-07	up	yes
LOC107795538	107795538	0	0	0	9	11	19	-5.62999	0.000162556	0.000709239	down	yes
LOC107795934	107795934	429	427	475	2141	3345	2859	-2.13873	4.11848e-64	4.53827e-62	down	yes
LOC107796518	107796518	225	362	380	3857	6378	6056	-3.56809	5.87246e-119	1.91228e-116	down	yes
LOC107796569	107796569	0	0	0	15	31	24	-6.4469	2.10241e-06	1.25751e-05	down	yes
LOC107797036	107797036	5	2	5	69	141	88	-4.10087	3.15789e-14	4.37224e-13	down	yes
LOC107797046	107797046	0	0	0	208	501	430	-10.4503	3.29953e-18	6.23328e-17	down	yes
LOC107797179	107797179	0	4	2	37	75	81	-4.47269	8.39209e-10	7.65505e-09	down	yes
LOC107797516	107797516	0	0	0	5	23	14	-5.64074	0.000192177	0.000826133	down	yes
LOC107797935	107797935	12	13	12	122	216	233	-3.41581	1.71773e-23	4.5212e-22	down	yes
LOC107798150	107798150	28	58	34	201	421	376	-2.51577	2.12079e-20	4.66786e-19	down	yes
LOC107798232	107798232	85	37	51	12	14	5	2.98119	1.65024e-08	1.31355e-07	up	yes
LOC107798313	107798313	2	8	16	10566	21393	19702	-10.4207	1.49018e-231	2.80369e-228	down	yes
LOC107798586	107798586	14	12	23	116	142	159	-2.60572	9.43069e-14	1.2479e-12	down	yes
LOC107798635	107798635	947	652	708	170	168	150	2.71427	6.44529e-28	2.1015e-26	up	yes
LOC107798692	107798692	15	12	12	88	86	55	-2.11042	4.42871e-06	2.52751e-05	down	yes
LOC107798756	107798756	0	0	0	13	9	18	-5.72526	0.000118544	0.000531749	down	yes
LOC107798764	107798764	1073	1760	1858	210	528	495	2.47542	2.10258e-33	8.90074e-32	up	yes
LOC107798774	107798774	3267	1979	1840	314	344	282	3.40499	4.02198e-38	2.08908e-36	up	yes
LOC107799277	107799277	13	17	31	405	776	653	-4.38729	2.19482e-62	2.30361e-60	down	yes
LOC107799340	107799340	0	2	0	140	352	297	-8.06348	2.01187e-14	2.8287e-13	down	yes
LOC107799395	107799395	393	240	256	93	96	68	2.26809	1.15132e-13	1.50815e-12	up	yes
LOC107799927	107799927	0	0	0	51	141	115	-8.54812	4.64579e-12	5.33578e-11	down	yes
LOC107800233	107800233	33	25	17	6	11	3	2.44277	0.000141075	0.000623119	up	yes
LOC107800618	107800618	110	142	171	15	21	28	3.22892	1.00151e-25	2.95445e-24	up	yes
LOC107800717	107800717	12	9	11	88	154	107	-2.92729	6.41369e-14	8.64673e-13	down	yes
LOC107800727	107800727	6	9	15	674	970	816	-5.86687	4.83801e-77	7.4026e-75	down	yes
LOC107800886	107800886	167	157	181	20	47	39	2.79241	2.96039e-26	8.95682e-25	up	yes
LOC107800942	107800942	6	6	9	37	59	74	-2.49696	7.63497e-07	4.86087e-06	down	yes
LOC107801230	107801230	270	294	270	1219	2119	1822	-2.10355	3.5538e-53	2.95466e-51	down	yes
LOC107801304	107801304	30	57	62	283	654	616	-2.83916	2.1478e-29	7.50902e-28	down	yes
LOC107801475	107801475	0	0	0	80	90	85	-8.37851	1.27226e-11	1.39891e-10	down	yes
LOC107801466	107801466	0	1	1	255	341	347	-8.38742	9.36142e-16	1.47962e-14	down	yes
LOC107801653	107801653	1104	1129	1016	259	279	251	2.51514	1.8628e-38	9.79589e-37	up	yes
LOC107801964	107801964	53	28	41	333	434	351	-2.70055	1.09576e-22	2.76245e-21	down	yes
LOC107802008	107802008	374	345	335	94	133	125	2.09584	7.42884e-27	2.31378e-25	up	yes
LOC107802207	107802207	396	257	254	2882	4441	3721	-3.07637	2.40826e-49	1.82321e-47	down	yes
LOC107802378	107802378	484	974	1275	95	235	183	2.93932	2.66622e-29	9.26412e-28	up	yes
LOC107802487	107802487	6	3	7	599	1351	1180	-7.05932	3.15046e-68	3.80144e-66	down	yes
LOC107802497	107802497	0	0	0	21	20	28	-6.49342	1.87024e-06	1.12807e-05	down	yes
LOC107802607	107802607	0	2	0	44	54	53	-5.7561	2.74659e-07	1.86032e-06	down	yes
LOC107802619	107802619	1	1	1	14	30	34	-4.14966	5.70528e-05	0.000272287	down	yes
LOC107802806	107802806	174	280	272	42	131	88	2.03163	7.34533e-15	1.06946e-13	up	yes
LOC107802864	107802864	123	170	178	16	40	39	2.84392	5.94475e-24	1.60717e-22	up	yes
LOC107803188	107803188	16	18	26	6	5	4	2.45635	0.000217442	0.000924183	up	yes
LOC107803305	107803305	10	3	5	54	110	140	-3.51024	4.8091e-12	5.51537e-11	down	yes
LOC107803455	107803455	18	15	16	101	177	156	-2.61929	1.63573e-15	2.52718e-14	down	yes
LOC107803535	107803535	0	0	0	373	575	579	-10.9186	5.25728e-20	1.12638e-18	down	yes
LOC107803594	107803594	4	2	7	379	556	452	-6.24159	2.52968e-44	1.60231e-42	down	yes
LOC107803921	107803921	223	367	430	15	32	37	4.11797	1.12299e-48	8.37694e-47	up	yes
LOC107804307	107804307	0	0	0	14	12	26	-6.07238	2.21353e-05	0.000113147	down	yes
LOC107804488	107804488	4	0	0	601	704	620	-8.43613	2.9411e-29	1.01983e-27	down	yes
LOC107804638	107804638	3	18	4	25	74	63	-2.12878	0.000525368	0.00205945	down	yes
LOC107804730	107804730	52	34	28	432	773	621	-3.46097	2.91859e-44	1.84176e-42	down	yes
LOC107804975	107804975	116	163	179	4835	10302	9449	-5.20558	2.97028e-218	4.71522e-215	down	yes
LOC107805077	107805077	0	0	0	4	3	12	-4.59455	0.0108502	0.0303247	down	yes
LOC107805180	107805180	119	152	159	1404	2203	2145	-3.2321	1.75293e-112	5.11764e-110	down	yes
LOC107805310	107805310	0	0	0	8	6	7	-4.81896	0.00427898	0.0134493	down	yes
LOC107806020	107806020	0	0	0	16	39	24	-6.6088	9.41211e-07	5.91813e-06	down	yes
LOC107806448	107806448	26	53	39	390	917	858	-3.64538	2.36335e-47	1.6957e-45	down	yes
LOC107806432	107806432	450	420	454	3962	5879	5220	-3.00036	1.02604e-113	3.04807e-111	down	yes
LOC107806494	107806494	19	23	10	91	193	223	-2.72092	1.54235e-13	1.9977e-12	down	yes
LOC107806511	107806511	353	367	282	39	18	14	4.17016	8.9554e-11	9.04604e-10	up	yes
LOC107806938	107806938	53	49	78	3	24	19	2.55581	3.23864e-08	2.47957e-07	up	yes
LOC107807141	107807141	79	72	77	847	1463	1198	-3.42061	1.45103e-88	2.76071e-86	down	yes
LOC107808172	107808172	2	2	14	11473	15877	14394	-10.7283	3.40005e-53	2.83146e-51	down	yes
LOC107808426	107808426	2293	3418	3739	671	1392	1199	2.0636	6.41234e-38	3.31037e-36	up	yes
LOC107808571	107808571	81	106	118	482	962	897	-2.40624	6.84625e-40	3.74362e-38	down	yes
LOC107808660	107808660	12	17	14	78	135	142	-2.51956	1.83247e-12	2.18208e-11	down	yes
LOC107808861	107808861	9	6	12	2	3	0	2.91895	0.00695668	0.0205916	up	yes
LOC107808880	107808880	214	159	224	43	38	38	2.79664	6.4207e-22	1.54215e-20	up	yes
LOC107808914	107808914	43	47	89	8	4	12	3.35421	5.9063e-11	6.09701e-10	up	yes
LOC107809041	107809041	18	13	5	177	462	387	-4.24703	6.37494e-31	2.41312e-29	down	yes
LOC107809389	107809389	10	18	19	0	9	7	2.16163	0.00649527	0.0193953	up	yes
LOC107809449	107809449	238	309	258	74	101	93	2.08834	1.09693e-23	2.91437e-22	up	yes
LOC107809468	107809468	0	2	4	93	115	85	-5.14949	1.29202e-13	1.6855e-12	down	yes
LOC107809462	107809462	0	0	0	36	66	55	-7.62327	1.56392e-09	1.38988e-08	down	yes
LOC107809534	107809534	75	64	69	24	22	24	2.05327	1.53049e-08	1.22263e-07	up	yes
LOC107809941	107809941	79	87	71	480	594	592	-2.32355	2.91752e-29	1.01234e-27	down	yes
LOC107810020	107810020	8	4	4	35	57	45	-2.57086	6.20999e-06	3.46775e-05	down	yes
LOC107810096	107810096	376	603	633	59	101	114	3.06789	7.28962e-48	5.31285e-46	up	yes
LOC107810138	107810138	34	43	95	196	508	344	-2.07219	3.88621e-11	4.09406e-10	down	yes
LOC107810205	107810205	7306	5872	6354	1106	1588	1419	2.75966	1.24939e-68	1.548e-66	up	yes
LOC107810338	107810338	0	0	0	133	148	116	-9.02846	1.74961e-13	2.25866e-12	down	yes
LOC107810578	107810578	89	121	143	1070	1564	1374	-3.01376	7.66023e-72	1.02945e-69	down	yes
LOC107810714	107810714	6356	12408	12975	1655	3443	3222	2.45631	7.84793e-34	3.3814e-32	up	yes
LOC107810830	107810830	781	1121	1060	52	77	100	4.20341	3.97262e-107	1.07917e-104	up	yes
LOC107811015	107811015	0	0	0	32	37	27	-6.97598	1.17741e-07	8.3875e-07	down	yes
LOC107811522	107811522	2	5	8	31	53	26	-2.39173	0.000185466	0.000800195	down	yes
LOC107811531	107811531	356	496	435	91	218	151	2.02737	2.09923e-24	5.80189e-23	up	yes
LOC107811649	107811649	2	0	0	39	73	62	-5.90369	9.03343e-08	6.52109e-07	down	yes
LOC107811723	107811723	299	381	337	55	111	107	2.43108	1.65944e-34	7.343e-33	up	yes
LOC107811858	107811858	21	6	28	161	340	286	-3.29572	1.2815e-20	2.86149e-19	down	yes
LOC107811996	107811996	26	36	33	411	821	825	-3.89596	7.51563e-63	7.97049e-61	down	yes
LOC107812076	107812076	272	277	214	67	71	75	2.33249	9.58163e-21	2.14895e-19	up	yes
LOC107812062	107812062	29	25	48	1872	2471	2314	-5.54557	2.44529e-144	1.26753e-141	down	yes
LOC107812238	107812238	0	0	0	6	12	11	-5.17459	0.00104505	0.00384165	down	yes
LOC107812335	107812335	1008	1066	849	281	366	264	2.17239	2.09466e-27	6.68805e-26	up	yes
LOC107812389	107812389	0	0	0	9	8	4	-4.83532	0.00456857	0.0142432	down	yes
LOC107812484	107812484	0	0	0	9	56	22	-6.6672	1.78713e-06	1.08038e-05	down	yes
LOC107812633	107812633	0	0	0	18	33	30	-6.66592	5.81798e-07	3.776e-06	down	yes
LOC107812971	107812971	8	18	11	2	4	6	2.15279	0.00775406	0.0226391	up	yes
LOC107813098	107813098	16	35	41	2	13	15	2.18102	0.000258732	0.00108291	up	yes
LOC107813107	107813107	0	1	0	14	13	19	-4.94673	0.00050247	0.00197853	down	yes
LOC107813233	107813233	0	0	0	2	12	8	-4.69096	0.00778426	0.0227156	down	yes
LOC107813238	107813238	8	13	16	0	5	4	2.62385	0.00346001	0.0111632	up	yes
LOC107813259	107813259	7	12	1	52	91	38	-2.65863	1.55345e-05	8.13542e-05	down	yes
LOC107813281	107813281	0	0	0	3	8	8	-4.53517	0.0105779	0.0296779	down	yes
LOC107813288	107813288	10	6	3	0	2	0	3.8749	0.0102787	0.0289343	up	yes
LOC107813332	107813332	261	262	237	44	48	59	2.83264	5.80579e-32	2.30053e-30	up	yes
LOC107813340	107813340	5	17	5	0	3	0	3.77035	0.00445664	0.0139456	up	yes
LOC107813343	107813343	0	0	0	5	12	8	-4.9491	0.00256516	0.00855035	down	yes
LOC107813367	107813367	194	212	189	58	78	54	2.14422	1.66602e-18	3.21552e-17	up	yes
LOC107813378	107813378	9532	5154	4216	2228	1572	1361	2.30204	0.000115516	0.000519716	up	yes
LOC107813437	107813437	2	0	3	9	25	30	-3.10666	0.00119215	0.00431555	down	yes
LOC107813459	107813459	14	14	3	72	121	145	-2.89518	1.50165e-10	1.48554e-09	down	yes
LOC107813469	107813469	100	42	84	11	24	19	2.61971	1.09952e-09	9.91907e-09	up	yes
LOC107813502	107813502	340	327	349	83	99	115	2.27455	6.75163e-30	2.41532e-28	up	yes
LOC107813508	107813508	20	11	32	133	333	273	-2.99744	7.24927e-19	1.43906e-17	down	yes
LOC107813525	107813525	49	38	42	9	19	19	2.00317	3.41122e-06	1.98155e-05	up	yes
LOC107813544	107813544	18	38	34	2	2	6	3.66876	1.0919e-07	7.80459e-07	up	yes
LOC107813550	107813550	165	162	230	14	32	57	2.98139	2.58981e-20	5.66256e-19	up	yes
LOC107813561	107813561	310	308	432	81	101	83	2.46841	2.18461e-30	8.04759e-29	up	yes
LOC107813569	107813569	0	0	0	42	69	88	-7.96274	2.02918e-10	1.98269e-09	down	yes
LOC107813572	107813572	0	0	0	27	42	68	-7.42035	8.8462e-09	7.26444e-08	down	yes
LOC107813575	107813575	0	2	0	63	81	73	-6.2768	9.46428e-09	7.74946e-08	down	yes
LOC107813590	107813590	24	25	40	102	371	366	-2.64734	5.85219e-14	7.91285e-13	down	yes
LOC107813602	107813602	42	59	71	9	22	22	2.22882	2.0497e-08	1.61231e-07	up	yes
LOC107813610	107813610	0	0	0	67	91	85	-8.28481	1.97818e-11	2.13762e-10	down	yes
LOC107813624	107813624	5	14	14	190	372	341	-4.24616	2.70398e-36	1.27895e-34	down	yes
LOC107813664	107813664	1819	1592	1709	190	222	164	3.63117	1.09716e-74	1.56998e-72	up	yes
LOC107813689	107813689	42	25	28	358	551	638	-3.49402	3.84222e-42	2.26691e-40	down	yes
LOC107813695	107813695	0	0	3	163	227	212	-7.15631	2.4192e-16	3.98874e-15	down	yes
LOC107813707	107813707	0	1	1	292	373	365	-8.52258	3.21069e-16	5.24943e-15	down	yes
LOC107813713	107813713	10	1	4	28	48	44	-2.44568	0.000186108	0.000802602	down	yes
LOC107813725	107813725	0	2	4	10	29	14	-2.613	0.00669228	0.0199192	down	yes
LOC107813724	107813724	0	4	6	15	14	31	-2.12931	0.0135958	0.0368879	down	yes
LOC107813735	107813735	66	45	64	360	554	509	-2.5085	2.20441e-31	8.53521e-30	down	yes
LOC107813733	107813733	0	0	0	14	29	20	-6.29751	4.90942e-06	2.78217e-05	down	yes
LOC107813761	107813761	2	0	0	320	657	611	-9.08794	2.08849e-18	3.99147e-17	down	yes
LOC107813784	107813784	10	11	18	125	133	100	-2.75499	1.06318e-11	1.17897e-10	down	yes
LOC107813786	107813786	16	28	20	0	10	14	2.03317	0.00504459	0.0155449	up	yes
LOC107813799	107813799	5	5	15	294	456	289	-4.8919	7.21239e-37	3.51614e-35	down	yes
LOC107813812	107813812	0	0	0	100	104	138	-8.79574	7.80255e-13	9.5348e-12	down	yes
LOC107813817	107813817	889	448	596	73	70	56	3.75887	6.62713e-35	2.97922e-33	up	yes
LOC107813841	107813841	5	13	20	111	221	137	-3.11745	1.45188e-15	2.25271e-14	down	yes
LOC107813850	107813850	6	15	10	0	0	0	6.28297	2.18999e-05	0.000112011	up	yes
LOC107813858	107813858	465	623	770	59	121	104	3.22983	3.31359e-61	3.41434e-59	up	yes
LOC107813865	107813865	10	30	19	2181	3899	3302	-6.79309	1.49593e-180	1.43381e-177	down	yes
LOC107813869	107813869	0	4	1	19	19	21	-3.10977	0.00120822	0.00436917	down	yes
LOC107813902	107813902	0	0	0	97	146	153	-8.97259	1.56606e-13	2.02686e-12	down	yes
LOC107813935	107813935	3	2	3	48	81	79	-4.17728	3.90901e-11	4.11722e-10	down	yes
LOC107813955	107813955	1359	1699	1769	420	622	588	2.06792	1.83224e-59	1.8073e-57	up	yes
LOC107813963	107813963	92	100	97	14	26	37	2.4438	7.82578e-14	1.04616e-12	up	yes
LOC107813971	107813971	37	53	34	2	8	4	3.69762	2.4921e-10	2.41182e-09	up	yes
LOC107813984	107813984	274	201	244	48	92	86	2.21237	1.31464e-20	2.93291e-19	up	yes
LOC107813990	107813990	2	0	0	353	715	625	-9.18391	8.13933e-19	1.60644e-17	down	yes
LOC107813993	107813993	2	1	3	10	17	23	-2.52925	0.00574011	0.0174027	down	yes
LOC107814010	107814010	0	2	3	11	34	12	-2.97199	0.00290533	0.00955013	down	yes
LOC107814028	107814028	22	34	25	151	240	228	-2.42072	2.07688e-18	3.97377e-17	down	yes
LOC107814036	107814036	9	4	11	40	89	88	-2.62506	6.0393e-08	4.46761e-07	down	yes
LOC107814038	107814038	31	17	11	140	172	188	-2.56629	5.88622e-12	6.68936e-11	down	yes
LOC107814063	107814063	67	36	34	601	885	959	-3.62358	9.11758e-45	5.8333e-43	down	yes
LOC107814070	107814070	0	0	2	40	33	38	-5.36841	4.10916e-06	2.35679e-05	down	yes
LOC107814072	107814072	35	27	28	5	1	4	3.63052	1.22437e-07	8.69885e-07	up	yes
LOC107814123	107814123	18	9	20	0	3	0	4.55102	5.61978e-05	0.000268636	up	yes
LOC107814132	107814132	4	10	12	1	3	3	2.41419	0.0154728	0.0411951	up	yes
LOC107814137	107814137	37	47	37	206	398	360	-2.45751	3.72428e-25	1.07311e-23	down	yes
LOC107814154	107814154	0	2	0	20	53	14	-4.89924	7.59194e-05	0.000353852	down	yes
LOC107814170	107814170	20	12	12	255	367	248	-3.80509	4.52299e-30	1.63766e-28	down	yes
LOC107814189	107814189	41	49	71	417	733	650	-2.96743	2.25749e-47	1.62204e-45	down	yes
LOC107814194	107814194	16	16	28	4	7	7	2.24681	0.000432641	0.0017259	up	yes
LOC107814196	107814196	2	0	1	52	112	82	-5.81261	1.86993e-10	1.83168e-09	down	yes
LOC107814200	107814200	6	7	7	246	314	272	-4.89644	6.9283e-35	3.10911e-33	down	yes
LOC107814213	107814213	32	36	33	327	501	453	-3.15545	3.96444e-44	2.48322e-42	down	yes
LOC107814212	107814212	1226	931	1144	210	280	241	2.67701	3.24236e-47	2.31008e-45	up	yes
LOC107814244	107814244	1	0	0	22	39	26	-5.82011	1.02011e-05	5.48483e-05	down	yes
LOC107814256	107814256	99	113	122	12	18	17	3.34013	4.01023e-24	1.09701e-22	up	yes
LOC107814258	107814258	28	25	31	2	4	2	3.91496	3.12336e-08	2.39673e-07	up	yes
LOC107814263	107814263	15	19	24	145	319	329	-3.22655	7.58687e-26	2.25515e-24	down	yes
LOC107814262	107814262	0	0	1	108	207	152	-8.23253	1.10373e-11	1.22153e-10	down	yes
LOC107814284	107814284	376	320	347	53	131	97	2.449	3.49661e-29	1.20751e-27	up	yes
LOC107814286	107814286	864	516	503	68	80	87	3.52153	5.1951e-38	2.69017e-36	up	yes
LOC107814342	107814342	0	0	0	6	4	13	-4.89691	0.00388044	0.012341	down	yes
LOC107814348	107814348	0	2	0	219	436	382	-8.48171	4.12762e-16	6.67555e-15	down	yes
LOC107814369	107814369	0	0	0	26	43	24	-6.89182	1.90254e-07	1.3187e-06	down	yes
LOC107814380	107814380	0	0	0	12	16	20	-5.93479	3.28946e-05	0.000163217	down	yes
LOC107814412	107814412	335	349	409	2432	4857	4297	-2.8673	7.24984e-99	1.69716e-96	down	yes
LOC107814448	107814448	4	0	2	8	30	16	-2.55469	0.00883127	0.0253572	down	yes
LOC107814458	107814458	0	0	0	20	5	2	-5.3861	0.00181402	0.00628503	down	yes
LOC107814460	107814460	4	10	2	33	61	27	-2.40333	0.000223501	0.000947163	down	yes
LOC107814475	107814475	6	10	13	326	627	616	-5.22527	1.08056e-56	9.69809e-55	down	yes
LOC107814502	107814502	134	176	156	17	77	61	2.17561	4.94887e-12	5.66466e-11	up	yes
LOC107814504	107814504	39	57	42	12	15	13	2.28335	1.50528e-07	1.05812e-06	up	yes
LOC107814505	107814505	14	19	20	87	144	130	-2.255	1.22598e-11	1.35094e-10	down	yes
LOC107814559	107814559	4	0	0	117	266	226	-6.69071	4.12551e-18	7.74185e-17	down	yes
LOC107814587	107814587	0	4	4	466	874	822	-7.54851	1.76166e-44	1.12003e-42	down	yes
LOC107814619	107814619	6	8	6	117	275	258	-4.46545	8.55708e-27	2.65703e-25	down	yes
LOC107814641	107814641	6	4	0	62	88	62	-3.8944	4.05839e-10	3.84201e-09	down	yes
LOC107814658	107814658	0	0	0	10	17	5	-5.36399	0.000670274	0.00256937	down	yes
LOC107814660	107814660	0	3	0	17	31	33	-4.22609	5.64385e-05	0.000269609	down	yes
LOC107814686	107814686	10	18	23	539	1117	988	-5.16018	1.90332e-82	3.2229e-80	down	yes
LOC107814692	107814692	21	30	6	5	2	6	2.60586	0.00129837	0.00466185	up	yes
LOC107814696	107814696	0	0	0	143	275	298	-9.79838	4.3872e-16	7.07959e-15	down	yes
LOC107814704	107814704	0	1	0	5	23	8	-4.45896	0.00366827	0.0117456	down	yes
LOC107814706	107814706	0	0	0	45	85	56	-7.87095	3.46871e-10	3.31528e-09	down	yes
LOC107814727	107814727	8	15	14	2	0	2	3.64369	0.000473934	0.0018759	up	yes
LOC107814740	107814740	0	0	0	165	270	201	-9.65847	1.11351e-15	1.74962e-14	down	yes
LOC107814759	107814759	0	0	0	49	200	176	-8.98086	5.52705e-13	6.82305e-12	down	yes
LOC107814764	107814764	4	4	4	1044	2381	2100	-8.29196	1.81808e-75	2.677e-73	down	yes
LOC107814765	107814765	324	511	382	3566	5743	5294	-3.07324	1.55604e-86	2.85362e-84	down	yes
LOC107814772	107814772	18	18	15	2123	3558	3262	-6.93324	3.07005e-186	3.46568e-183	down	yes
LOC107814782	107814782	21	41	42	188	321	269	-2.39637	7.41277e-20	1.57755e-18	down	yes
LOC107814784	107814784	30	46	31	247	485	440	-2.9159	7.44307e-33	3.069e-31	down	yes
LOC107814823	107814823	36	34	40	1	10	4	3.45031	8.46171e-09	6.96221e-08	up	yes
LOC107814822	107814822	2	9	2	0	0	0	5.03512	0.00693161	0.0205257	up	yes
LOC107814848	107814848	3	18	32	27421	35456	33130	-10.3906	4.19124e-57	3.80878e-55	down	yes
LOC107814858	107814858	103	166	166	490	1137	1000	-2.04922	4.35486e-24	1.18745e-22	down	yes
LOC107814862	107814862	589	479	471	135	136	111	2.48063	3.4391e-24	9.4281e-23	up	yes
LOC107814863	107814863	181	222	213	33	72	82	2.26071	4.78021e-21	1.09284e-19	up	yes
LOC107814869	107814869	0	0	0	6	10	9	-4.98082	0.00217881	0.00739551	down	yes
LOC107814915	107814915	0	0	2	4	18	10	-3.43033	0.0177765	0.0464114	down	yes
LOC107814925	107814925	10	9	15	1	2	5	2.62003	0.00365219	0.011703	up	yes
LOC107814943	107814943	14	8	12	128	236	261	-3.65875	8.74958e-25	2.46107e-23	down	yes
LOC107814954	107814954	20	16	37	2	4	12	2.55338	0.000199469	0.000854658	up	yes
LOC107814956	107814956	163	102	122	38	31	28	2.46224	3.836e-12	4.44087e-11	up	yes
LOC107814958	107814958	2	2	2	15	16	18	-2.55223	0.00441373	0.0138249	down	yes
LOC107814972	107814972	409	448	537	85	161	137	2.38677	4.10061e-44	2.5622e-42	up	yes
LOC107814975	107814975	458	661	886	84	151	185	2.77032	9.06905e-36	4.20729e-34	up	yes
LOC107815010	107815010	214	194	194	33	91	72	2.18303	4.6965e-18	8.77769e-17	up	yes
LOC107815014	107815014	12	18	25	4	7	4	2.37054	0.000522896	0.00205148	up	yes
LOC107815024	107815024	0	2	0	510	1098	961	-9.78057	3.82071e-21	8.77431e-20	down	yes
LOC107815054	107815054	8	41	26	3	0	0	4.99996	3.99916e-06	2.2989e-05	up	yes
LOC107815098	107815098	2	0	0	696	1530	1273	-10.2228	4.90648e-23	1.26328e-21	down	yes
LOC107815131	107815131	64	109	86	17	45	29	2.04915	1.87297e-09	1.65384e-08	up	yes
LOC107815134	107815134	17	31	16	185	219	194	-2.74959	6.40539e-17	1.1004e-15	down	yes
LOC107815157	107815157	10	2	7	0	1	1	3.83627	0.00969055	0.0274904	up	yes
LOC107815160	107815160	0	2	2	84	157	164	-6.1316	5.09871e-15	7.53592e-14	down	yes
LOC107815164	107815164	108	107	119	32	35	27	2.31127	2.90782e-14	4.03481e-13	up	yes
LOC107815178	107815178	0	0	4	131	122	104	-6.05584	1.35147e-13	1.75854e-12	down	yes
LOC107815206	107815206	2	2	0	9	12	17	-2.71455	0.0130541	0.0355969	down	yes
LOC107815237	107815237	22	33	35	105	347	268	-2.42235	6.54425e-14	8.81339e-13	down	yes
LOC107815238	107815238	1587	1967	1766	464	515	642	2.19687	2.73352e-39	1.46477e-37	up	yes
LOC107815253	107815253	0	0	0	2	8	8	-4.42625	0.0157645	0.0418597	down	yes
LOC107815256	107815256	75	96	99	382	896	773	-2.37346	9.83623e-32	3.85673e-30	down	yes
LOC107815281	107815281	1	2	2	9	17	14	-2.47989	0.0122751	0.033759	down	yes
LOC107815294	107815294	66	63	84	12	27	34	2.08582	6.32963e-09	5.28326e-08	up	yes
LOC107815299	107815299	123	186	135	3047	5900	5176	-4.45574	2.86583e-161	1.86643e-158	down	yes
LOC107815323	107815323	0	0	2	305	572	509	-8.90775	9.76012e-18	1.77771e-16	down	yes
LOC107815335	107815335	94	99	123	960	1634	1751	-3.25694	6.85771e-85	1.22233e-82	down	yes
LOC107815334	107815334	0	0	2	1946	2703	2506	-11.3115	5.18296e-28	1.69754e-26	down	yes
LOC107815337	107815337	0	4	6	14	26	28	-2.2653	0.00488848	0.0151135	down	yes
LOC107815344	107815344	0	0	0	4	8	6	-4.49193	0.0114663	0.0318347	down	yes
LOC107815353	107815353	2298	2101	2269	625	673	678	2.22772	1.20487e-36	5.80151e-35	up	yes
LOC107815387	107815387	0	4	18	191	361	358	-4.91116	2.06951e-05	0.000106335	down	yes
LOC107815412	107815412	2377	2419	2317	581	520	453	2.6312	3.89376e-32	1.55993e-30	up	yes
LOC107815416	107815416	0	0	0	249	303	343	-10.1722	2.47912e-17	4.38041e-16	down	yes
LOC107815443	107815443	4	2	2	17	14	17	-2.12004	0.0133382	0.0362859	down	yes
LOC107815444	107815444	0	0	0	11	8	2	-4.88812	0.00536928	0.0164072	down	yes
LOC107815469	107815469	0	1	2	4	26	28	-3.67127	0.00181416	0.00628503	down	yes
LOC107815477	107815477	63	78	85	707	1076	931	-3.08445	1.20441e-69	1.53341e-67	down	yes
LOC107815483	107815483	207	298	240	59	112	85	2.06455	4.56131e-21	1.04374e-19	up	yes
LOC107815497	107815497	4	4	14	154	201	150	-4.05636	2.46521e-20	5.39786e-19	down	yes
LOC107815501	107815501	5	10	26	234	552	486	-4.42	5.35175e-36	2.49645e-34	down	yes
LOC107815528	107815528	19	15	10	106	207	170	-2.91059	6.64498e-17	1.13963e-15	down	yes
LOC107815535	107815535	8	22	29	445	818	797	-4.60702	1.99732e-64	2.21049e-62	down	yes
LOC107815545	107815545	559	649	621	154	240	255	2.01203	6.35983e-39	3.38296e-37	up	yes
LOC107815550	107815550	101	102	142	16	15	43	2.72509	4.22123e-13	5.28033e-12	up	yes
LOC107815580	107815580	0	0	0	8	3	5	-4.50001	0.0138095	0.0373898	down	yes
LOC107815598	107815598	0	0	3	587	1082	918	-9.22654	1.68174e-27	5.37975e-26	down	yes
LOC107815612	107815612	0	0	2	54	302	303	-7.7557	2.70349e-09	2.35647e-08	down	yes
LOC107815637	107815637	8299	7514	8607	895	1412	1324	3.26839	7.43694e-152	4.3424e-149	up	yes
LOC107815644	107815644	0	0	0	897	1049	1059	-11.9325	1.46327e-23	3.86546e-22	down	yes
LOC107815650	107815650	23	33	30	2	14	8	2.42002	3.02677e-05	0.000151246	up	yes
LOC107815656	107815656	1	3	9	15	29	36	-2.11289	0.00434518	0.0136355	down	yes
LOC107815658	107815658	0	4	2	803	1789	1469	-8.85521	4.30673e-47	3.0428e-45	down	yes
LOC107815659	107815659	108	139	152	29	31	41	2.46961	4.38222e-18	8.20539e-17	up	yes
LOC107815667	107815667	35	34	24	327	484	522	-3.32224	1.21101e-41	7.00663e-40	down	yes
LOC107815706	107815706	1781	1877	2275	409	778	744	2.15079	4.03127e-58	3.75064e-56	up	yes
LOC107815741	107815741	10	4	13	36	101	60	-2.30371	5.60967e-06	3.14983e-05	down	yes
LOC107815758	107815758	0	0	2	12	24	34	-4.59726	0.000206405	0.000882069	down	yes
LOC107815759	107815759	1699	1552	1595	451	640	539	2.07722	9.17102e-42	5.32433e-40	up	yes
LOC107815774	107815774	8	3	7	91	234	194	-4.28239	2.48879e-21	5.81279e-20	down	yes
LOC107815793	107815793	0	0	0	32	54	45	-7.37147	7.79908e-09	6.44414e-08	down	yes
LOC107815807	107815807	5	4	2	107	161	145	-4.71876	1.04237e-19	2.20356e-18	down	yes
LOC107815816	107815816	0	0	0	315	753	669	-11.0583	2.58125e-20	5.64708e-19	down	yes
LOC107815819	107815819	0	0	0	113	155	128	-8.99335	1.50192e-13	1.94782e-12	down	yes
LOC107815822	107815822	16	22	52	5455	10131	9764	-7.62007	2.65477e-227	4.81641e-224	down	yes
LOC107815832	107815832	7	6	4	42	93	96	-3.20386	3.63845e-10	3.46383e-09	down	yes
LOC107815834	107815834	1	17	18	83	192	130	-2.97683	2.02268e-10	1.97748e-09	down	yes
LOC107815870	107815870	2	4	11	50	146	120	-3.66246	2.74766e-12	3.21239e-11	down	yes
LOC107815880	107815880	354	304	428	66	85	103	2.59994	3.42411e-34	1.4905e-32	up	yes
LOC107815892	107815892	0	0	0	4	4	10	-4.51618	0.0119767	0.0330492	down	yes
LOC107815934	107815934	152	195	198	655	1262	1330	-2.03806	6.95953e-33	2.87195e-31	down	yes
LOC107815940	107815940	2	2	2	854	1353	1128	-8.61038	1.94659e-45	1.29431e-43	down	yes
LOC107815995	107815995	11	12	11	2	4	4	2.29868	0.00515433	0.015838	up	yes
LOC107815996	107815996	51	36	52	6	3	0	4.39466	5.40218e-11	5.59938e-10	up	yes
LOC107816007	107816007	8	17	23	86	180	141	-2.56114	1.68916e-12	2.01711e-11	down	yes
LOC107816021	107816021	0	0	6	127	212	182	-5.97843	1.68098e-08	1.33675e-07	down	yes
LOC107816040	107816040	0	6	2	27	29	22	-2.84801	0.00059971	0.00232342	down	yes
LOC107816089	107816089	0	0	0	95	177	113	-8.92295	2.71584e-13	3.44992e-12	down	yes
LOC107816113	107816113	0	0	0	3	25	42	-6.34724	1.98332e-05	0.000102298	down	yes
LOC107816124	107816124	69	61	85	16	22	24	2.3017	6.98473e-11	7.15069e-10	up	yes
LOC107816146	107816146	149	196	237	5	10	22	4.49665	1.82834e-36	8.73734e-35	up	yes
LOC107816156	107816156	0	0	2	167	352	334	-8.19373	5.663e-15	8.33479e-14	down	yes
LOC107816173	107816173	2	8	8	0	0	2	3.67612	0.0170661	0.0447732	up	yes
LOC107816203	107816203	12	4	9	0	0	2	4.20273	0.00297204	0.00974484	up	yes
LOC107816238	107816238	9	40	26	1725	2631	2367	-5.99115	3.76654e-129	1.53069e-126	down	yes
LOC107816253	107816253	144	167	148	30	33	73	2.27021	5.30064e-13	6.56269e-12	up	yes
LOC107816264	107816264	0	0	4	864	1653	1403	-9.40672	3.38735e-37	1.687e-35	down	yes
LOC107816292	107816292	30	47	35	178	329	289	-2.30212	4.12895e-20	8.92158e-19	down	yes
LOC107816300	107816300	0	0	0	2	10	12	-4.82672	0.0052151	0.0160151	down	yes
LOC107816318	107816318	4	0	0	13	29	31	-3.59086	0.000387431	0.00156187	down	yes
LOC107816321	107816321	13	10	14	0	4	6	2.48685	0.00471947	0.0146444	up	yes
LOC107816339	107816339	2	7	6	109	208	151	-4.44367	1.85704e-21	4.35732e-20	down	yes
LOC107816338	107816338	0	0	0	41	80	72	-7.91203	2.41806e-10	2.34284e-09	down	yes
LOC107816373	107816373	3	8	1	584	335	261	-6.26486	2.16377e-11	2.33221e-10	down	yes
LOC107816394	107816394	98	95	119	688	1219	1125	-2.75518	4.14663e-64	4.55941e-62	down	yes
LOC107816403	107816403	52	87	82	494	1135	1083	-3.06878	7.10247e-45	4.57866e-43	down	yes
LOC107816446	107816446	98	50	50	23	17	13	2.36499	8.13148e-07	5.16404e-06	up	yes
LOC107816456	107816456	0	2	2	121	167	173	-6.35244	2.40914e-16	3.97344e-15	down	yes
LOC107816466	107816466	23	24	13	3	4	5	2.852	5.65421e-05	0.000270053	up	yes
LOC107816469	107816469	18258	16978	14486	2297	2530	2613	3.22298	2.72511e-68	3.29602e-66	up	yes
LOC107816513	107816513	83	80	131	445	674	664	-2.09872	2.71049e-26	8.2154e-25	down	yes
LOC107816582	107816582	6	4	4	33	61	44	-2.7693	1.8304e-06	1.10522e-05	down	yes
LOC107816583	107816583	317	208	190	33	37	42	3.19193	4.02934e-25	1.15577e-23	up	yes
LOC107816586	107816586	100	123	84	480	848	728	-2.21342	1.89861e-30	7.02969e-29	down	yes
LOC107816633	107816633	0	2	0	26	55	45	-5.4386	1.82963e-06	1.10489e-05	down	yes
LOC107816657	107816657	7	17	36	120	373	282	-3.14162	2.55482e-15	3.86948e-14	down	yes
LOC107816684	107816684	18	10	34	123	351	240	-2.96558	6.49385e-16	1.03606e-14	down	yes
LOC107816688	107816688	30	20	53	3	4	4	3.72238	1.90239e-08	1.50201e-07	up	yes
LOC107816689	107816689	6	8	10	95	96	138	-3.30431	7.47054e-14	1.00078e-12	down	yes
LOC107816701	107816701	3799	4810	5707	1044	2113	1904	2.03154	2.09109e-46	1.44132e-44	up	yes
LOC107816721	107816721	0	0	0	62	98	75	-8.22518	3.00355e-11	3.20003e-10	down	yes
LOC107816753	107816753	4588	5139	5253	1272	2196	1846	2.01555	2.01767e-79	3.25788e-77	up	yes
LOC107816763	107816763	25	28	40	117	241	190	-2.02858	6.94491e-13	8.52985e-12	down	yes
LOC107816798	107816798	158	208	185	762	1303	1350	-2.10671	1.13027e-40	6.33736e-39	down	yes
LOC107816811	107816811	1	3	4	96	108	145	-4.96668	3.25505e-16	5.31853e-15	down	yes
LOC107816814	107816814	9	10	14	130	168	183	-3.37445	1.37645e-20	3.06541e-19	down	yes
LOC107816838	107816838	14	4	6	43	70	49	-2.21981	3.82295e-05	0.000187744	down	yes
LOC107816839	107816839	0	6	1	81	202	169	-5.45775	1.10467e-17	2.00272e-16	down	yes
LOC107816850	107816850	21	53	39	193	289	259	-2.22023	3.93473e-15	5.86848e-14	down	yes
LOC107816866	107816866	18	10	13	173	312	274	-3.67665	1.42193e-30	5.29955e-29	down	yes
LOC107816868	107816868	4	3	0	133	262	245	-5.97024	3.38985e-23	8.77233e-22	down	yes
LOC107816911	107816911	10	18	8	2	6	2	2.39742	0.00538966	0.0164581	up	yes
LOC107816921	107816921	4	7	18	80	212	155	-3.40453	5.75952e-15	8.46334e-14	down	yes
LOC107816925	107816925	523	627	646	134	116	117	2.73596	2.43405e-34	1.06593e-32	up	yes
LOC107816969	107816969	250	212	233	43	62	114	2.20336	3.07508e-15	4.62163e-14	up	yes
LOC107816978	107816978	10995	5875	6205	2117	1590	1385	2.61166	5.12994e-06	2.8968e-05	up	yes
LOC107816998	107816998	2	0	0	7	6	19	-3.44846	0.0158679	0.042097	down	yes
LOC107817070	107817070	0	0	0	13	19	24	-6.14649	1.11193e-05	5.95081e-05	down	yes
LOC107817088	107817088	2	0	2	12	9	13	-2.63685	0.0188565	0.0488048	down	yes
LOC107817101	107817101	5809	6003	6345	1124	1970	1855	2.40384	1.6745e-103	4.19029e-101	up	yes
LOC107817110	107817110	109	138	121	36	34	44	2.17168	9.28934e-14	1.23016e-12	up	yes
LOC107817113	107817113	558	412	482	107	131	137	2.45791	1.0418e-30	3.90861e-29	up	yes
LOC107817126	107817126	4	2	21	11928	16769	12947	-10.1519	1.90478e-35	8.74083e-34	down	yes
LOC107817134	107817134	26	41	25	193	311	296	-2.60304	1.00041e-22	2.52585e-21	down	yes
LOC107817165	107817165	2	0	0	10	26	13	-4.0299	0.00188427	0.00650487	down	yes
LOC107817184	107817184	296	323	330	48	63	87	2.77243	3.76816e-38	1.96126e-36	up	yes
LOC107817198	107817198	60	41	44	287	525	427	-2.55693	1.50365e-27	4.82526e-26	down	yes
LOC107817209	107817209	84	77	87	1895	4142	3833	-4.75948	4.50222e-152	2.6594e-149	down	yes
LOC107817214	107817214	105	113	162	10	31	23	3.10917	2.26465e-21	5.29172e-20	up	yes
LOC107817218	107817218	61	85	114	6	18	6	3.63908	6.62115e-17	1.13593e-15	up	yes
LOC107817243	107817243	2	2	6	35	85	81	-3.78162	9.58013e-10	8.70125e-09	down	yes
LOC107817259	107817259	0	0	4	10	14	14	-2.7911	0.016953	0.0445222	down	yes
LOC107817287	107817287	0	2	0	25	66	31	-5.37928	3.68571e-06	2.12883e-05	down	yes
LOC107817300	107817300	144	133	155	45	68	33	2.06309	2.15304e-12	2.54472e-11	up	yes
LOC107817303	107817303	2002	1061	985	395	300	235	2.55557	8.04366e-06	4.40692e-05	up	yes
LOC107817323	107817323	1330	1607	1743	79	125	157	4.21301	6.97767e-146	3.73114e-143	up	yes
LOC107817365	107817365	34	25	23	1066	1206	1251	-4.94357	1.21025e-87	2.24377e-85	down	yes
LOC107817366	107817366	28	30	19	166	240	282	-2.63895	1.40649e-19	2.94511e-18	down	yes
LOC107817378	107817378	21691	19929	21167	2944	3902	4014	3.0329	1.97888e-108	5.49318e-106	up	yes
LOC107817388	107817388	0	0	0	211	502	465	-10.4981	2.37013e-18	4.51275e-17	down	yes
LOC107817419	107817419	1056	1087	949	189	283	314	2.49885	3.22242e-52	2.61078e-50	up	yes
LOC107817421	107817421	28	32	26	1	5	6	3.39975	1.49369e-07	1.05036e-06	up	yes
LOC107817440	107817440	3	1	3	18	36	27	-2.99612	0.000140589	0.000621242	down	yes
LOC107817446	107817446	27	27	35	212	496	430	-3.12395	5.58011e-33	2.30834e-31	down	yes
LOC107817454	107817454	0	2	0	359	688	566	-9.12493	1.36796e-18	2.65537e-17	down	yes
LOC107817459	107817459	140	148	130	702	1398	1279	-2.46939	1.28136e-47	9.27234e-46	down	yes
LOC107817466	107817466	154	133	171	19	50	70	2.28342	1.45008e-13	1.88155e-12	up	yes
LOC107817495	107817495	5	17	15	64	176	199	-3.00946	2.49018e-12	2.92212e-11	down	yes
LOC107817512	107817512	6	2	4	5541	7965	7076	-10.2458	3.03604e-121	1.06364e-118	down	yes
LOC107817540	107817540	1	0	0	763	1295	1175	-11.0312	1.54316e-20	3.41871e-19	down	yes
LOC107817542	107817542	81	83	83	18	23	24	2.4331	2.33723e-13	2.99216e-12	up	yes
LOC107817552	107817552	5	5	6	60	85	96	-3.40571	7.47583e-12	8.40373e-11	down	yes
LOC107817558	107817558	2	8	3	58	79	101	-3.69063	2.70183e-11	2.8913e-10	down	yes
LOC107817582	107817582	307	278	332	92	104	124	2.01194	7.67067e-22	1.83457e-20	up	yes
LOC107817602	107817602	5	4	6	1037	1605	1565	-7.62057	2.46327e-81	4.11617e-79	down	yes
LOC107817614	107817614	780	1075	1034	85	129	155	3.48026	5.51966e-90	1.09102e-87	up	yes
LOC107817626	107817626	8	14	7	0	0	0	6.20403	3.19122e-05	0.000158776	up	yes
LOC107817630	107817630	0	1	25	7825	13070	11183	-9.84952	4.1094e-10	3.88741e-09	down	yes
LOC107817691	107817691	0	2	0	109	178	153	-7.26868	6.76735e-12	7.63265e-11	down	yes
LOC107817693	107817693	30	49	36	4	15	20	2.12508	2.32319e-05	0.000118276	up	yes
LOC107817716	107817716	3	2	4	23	42	25	-2.80702	9.69519e-05	0.000442384	down	yes
LOC107817713	107817713	3	3	0	54	62	73	-4.48171	5.41113e-10	5.04367e-09	down	yes
LOC107817714	107817714	6	15	24	0	12	4	2.1092	0.0185172	0.0480385	up	yes
LOC107817721	107817721	0	0	0	739	1158	1098	-11.8909	1.3693e-23	3.62287e-22	down	yes
LOC107817734	107817734	0	0	0	9	12	4	-5.03968	0.00229485	0.0077449	down	yes
LOC107817741	107817741	0	0	4	1124	2074	1997	-9.81278	2.08817e-40	1.16058e-38	down	yes
LOC107817763	107817763	4	1	8	135	126	112	-4.41001	5.53127e-16	8.86103e-15	down	yes
LOC107817797	107817797	10	18	40	283	595	539	-3.85886	3.03958e-35	1.38482e-33	down	yes
LOC107817808	107817808	2	2	1	114	188	170	-6.04239	5.48089e-18	1.01785e-16	down	yes
LOC107817830	107817830	27	27	30	1729	2709	2493	-5.85558	1.04272e-183	1.10353e-180	down	yes
LOC107817841	107817841	0	0	0	84	245	222	-9.38348	1.56709e-14	2.22179e-13	down	yes
LOC107817842	107817842	0	2	0	24	37	34	-5.06297	1.4387e-05	7.57118e-05	down	yes
LOC107817846	107817846	0	0	0	10	19	37	-6.34186	6.44006e-06	3.58401e-05	down	yes
LOC107817880	107817880	141	164	157	1234	1955	1961	-2.9622	1.5437e-94	3.28111e-92	down	yes
LOC107817881	107817881	102	58	78	426	524	468	-2.08055	2.20113e-16	3.64695e-15	down	yes
LOC107817882	107817882	0	0	0	4	14	12	-5.17405	0.00121914	0.00440351	down	yes
LOC107817902	107817902	23	7	12	135	147	168	-2.92382	5.35505e-13	6.62683e-12	down	yes
LOC107817907	107817907	4	4	2	265	481	397	-6.30987	7.20225e-37	3.51458e-35	down	yes
LOC107817944	107817944	4	5	11	37	53	24	-2.05174	0.000777787	0.00294439	down	yes
LOC107817968	107817968	0	0	0	19	79	46	-7.42427	1.2363e-08	9.9782e-08	down	yes
LOC107817984	107817984	15	30	26	4	14	2	2.37045	0.000499958	0.00196955	up	yes
LOC107818017	107818017	2	4	6	209	502	426	-6.01366	1.69942e-36	8.12887e-35	down	yes
LOC107818023	107818023	2	0	0	24	44	42	-5.23569	5.05089e-06	2.85756e-05	down	yes
LOC107818027	107818027	0	5	2	542	1120	918	-7.98778	3.80439e-44	2.38591e-42	down	yes
LOC107818054	107818054	4	1	8	38	46	47	-2.85761	5.90233e-06	3.30467e-05	down	yes
LOC107818052	107818052	573	697	702	2736	4612	4489	-2.06534	1.64142e-69	2.07937e-67	down	yes
LOC107818068	107818068	4	13	11	1	0	3	3.27347	0.00475013	0.0147315	up	yes
LOC107818070	107818070	104	81	104	6	22	26	2.98761	1.87653e-15	2.87994e-14	up	yes
LOC107818078	107818078	69	77	87	13	24	15	2.67997	4.86145e-14	6.62616e-13	up	yes
LOC107818087	107818087	11616	12877	13075	1528	2147	2019	3.22108	3.34962e-173	2.88403e-170	up	yes
LOC107818088	107818088	67	130	126	626	1096	1011	-2.56971	2.04425e-38	1.0739e-36	down	yes
LOC107818120	107818120	35	37	47	5	3	20	2.59951	9.61913e-06	5.19279e-05	up	yes
LOC107818132	107818132	8	0	3	531	830	881	-7.14978	2.16954e-52	1.77187e-50	down	yes
LOC107818138	107818138	0	0	0	96	255	206	-9.41068	9.84055e-15	1.41853e-13	down	yes
LOC107818189	107818189	227	236	229	996	2117	1846	-2.29058	3.40957e-47	2.42581e-45	down	yes
LOC107818194	107818194	2	2	10	22	91	85	-3.24413	6.239e-07	4.02355e-06	down	yes
LOC107818209	107818209	682	807	1084	147	337	252	2.33987	1.83134e-37	9.26595e-36	up	yes
LOC107818280	107818280	0	4	20	7343	12660	11856	-9.93202	1.40775e-16	2.36091e-15	down	yes
LOC107818286	107818286	10	15	18	113	226	219	-3.16467	3.2197e-21	7.45428e-20	down	yes
LOC107818293	107818293	0	7	6	0	0	0	4.98866	0.0147423	0.0395195	up	yes
LOC107818323	107818323	0	0	0	280	400	427	-10.4614	2.19857e-18	4.19553e-17	down	yes
LOC107818352	107818352	8	18	29	0	12	7	2.14047	0.0083323	0.024125	up	yes
LOC107818357	107818357	219	312	216	67	91	96	2.06233	8.79059e-19	1.72948e-17	up	yes
LOC107818393	107818393	110	42	84	27	16	13	2.49912	4.24671e-07	2.80604e-06	up	yes
LOC107818396	107818396	145	73	81	24	19	17	2.79577	5.02365e-11	5.22836e-10	up	yes
LOC107818450	107818450	2	0	0	74	230	210	-7.41596	4.88102e-12	5.59456e-11	down	yes
LOC107818458	107818458	28	27	65	0	17	18	2.3919	0.000263167	0.00110048	up	yes
LOC107818473	107818473	3	2	4	17	31	18	-2.36037	0.00217466	0.0073839	down	yes
LOC107818510	107818510	0	0	0	6	13	8	-5.07278	0.00160374	0.00563367	down	yes
LOC107818535	107818535	6	0	4	184	227	195	-5.43777	2.95222e-24	8.11086e-23	down	yes
LOC107818546	107818546	645	507	615	103	161	212	2.42583	5.55389e-32	2.20588e-30	up	yes
LOC107818555	107818555	0	0	0	72	205	170	-9.08626	1.1616e-13	1.52082e-12	down	yes
LOC107818557	107818557	61	139	114	19	47	26	2.29583	1.95361e-10	1.91217e-09	up	yes
LOC107818642	107818642	2	0	23	7184	13520	11839	-9.89218	2.79337e-12	3.26358e-11	down	yes
LOC107818654	107818654	727	1511	1049	157	378	386	2.38598	2.76315e-23	7.19452e-22	up	yes
LOC107818655	107818655	114	236	258	23	54	61	2.66572	1.49359e-17	2.68482e-16	up	yes
LOC107818673	107818673	520	571	704	112	244	238	2.13495	1.95249e-33	8.27916e-32	up	yes
LOC107818674	107818674	0	0	0	2	19	8	-5.06081	0.00280373	0.00925148	down	yes
LOC107818683	107818683	14	22	22	1	4	11	2.41451	0.000897047	0.00335166	up	yes
LOC107818702	107818702	10	4	0	32	73	44	-2.81963	3.77586e-05	0.00018561	down	yes
LOC107818722	107818722	28	36	26	2	10	10	2.60454	5.3387e-06	3.00733e-05	up	yes
LOC107818727	107818727	0	0	0	18	23	30	-6.50259	1.60204e-06	9.75338e-06	down	yes
LOC107818751	107818751	13	10	21	289	493	485	-4.3278	1.07922e-49	8.23175e-48	down	yes
LOC107818761	107818761	34	39	29	415	878	694	-3.73771	2.26873e-59	2.23351e-57	down	yes
LOC107818786	107818786	0	0	0	38	117	73	-8.11306	1.02273e-10	1.02655e-09	down	yes
LOC107818797	107818797	14	68	53	11	13	20	2.088	0.000147501	0.000648401	up	yes
LOC107818812	107818812	0	2	0	325	518	396	-8.7694	3.54411e-17	6.18047e-16	down	yes
LOC107818829	107818829	0	0	1	6	14	29	-4.93378	0.000739795	0.002814	down	yes
LOC107818844	107818844	0	0	2	122	328	309	-8.0015	4.63366e-14	6.32926e-13	down	yes
LOC107818846	107818846	18	28	36	292	603	515	-3.57201	2.24163e-45	1.48271e-43	down	yes
LOC107818867	107818867	73	42	84	291	500	455	-2.12143	1.96242e-18	3.76611e-17	down	yes
LOC107818877	107818877	757	984	986	168	363	437	2.043	7.98374e-26	2.36758e-24	up	yes
LOC107818878	107818878	58	60	49	391	803	716	-2.96732	2.92462e-45	1.92445e-43	down	yes
LOC107818876	107818876	0	2	0	21	17	35	-4.72064	0.000122632	0.000548816	down	yes
LOC107818913	107818913	982	1060	1024	189	319	319	2.41622	4.0275e-65	4.54651e-63	up	yes
LOC107818919	107818919	2	0	0	8	10	11	-3.32349	0.0180704	0.0470651	down	yes
LOC107818920	107818920	0	0	0	73	219	200	-9.21757	5.4982e-14	7.45007e-13	down	yes
LOC107818925	107818925	2	4	3	264	534	437	-6.56446	2.54461e-36	1.2047e-34	down	yes
LOC107818953	107818953	83	83	83	14	34	23	2.35303	1.93152e-12	2.29465e-11	up	yes
LOC107818955	107818955	811	1046	1088	92	143	192	3.30283	4.37865e-75	6.37338e-73	up	yes
LOC107818958	107818958	0	2	1	126	155	211	-6.86182	8.8196e-15	1.2757e-13	down	yes
LOC107818983	107818983	0	0	0	76	142	72	-8.51984	6.35169e-12	7.17978e-11	down	yes
LOC107819044	107819044	0	0	0	229	257	246	-9.90125	2.34265e-16	3.87257e-15	down	yes
LOC107819052	107819052	239	272	277	75	65	69	2.37254	6.82366e-22	1.63584e-20	up	yes
LOC107819056	107819056	2	0	0	6	12	14	-3.41403	0.0143379	0.0386187	down	yes
LOC107819146	107819146	75	51	80	428	449	400	-2.17252	1.21049e-16	2.0436e-15	down	yes
LOC107819218	107819218	1021	932	1161	113	138	136	3.50258	2.54848e-92	5.24131e-90	up	yes
LOC107819240	107819240	16	22	10	66	176	138	-2.41173	5.05322e-10	4.73002e-09	down	yes
LOC107819246	107819246	185	315	243	80	52	67	2.3174	7.89122e-14	1.05463e-12	up	yes
LOC107819261	107819261	89	140	165	15	52	41	2.41742	7.9842e-14	1.06622e-12	up	yes
LOC107819274	107819274	1	3	5	10	23	23	-2.10792	0.0105194	0.0295429	down	yes
LOC107819282	107819282	6	8	4	43	71	93	-2.98814	6.62125e-09	5.51851e-08	down	yes
LOC107819302	107819302	476	444	539	105	117	101	2.65371	1.39691e-38	7.36119e-37	up	yes
LOC107819316	107819316	3	9	5	178	225	204	-4.67819	1.12252e-26	3.47066e-25	down	yes
LOC107819325	107819325	6059	5752	4769	1346	1876	2005	2.18282	2.20414e-40	1.22369e-38	up	yes
LOC107819326	107819326	0	0	0	0	6	20	-4.90454	0.0123982	0.0340477	down	yes
LOC107819331	107819331	1	2	2	60	110	79	-5.11939	4.22558e-12	4.87963e-11	down	yes
LOC107819338	107819338	2	6	7	70	170	158	-4.18087	1.96072e-17	3.49238e-16	down	yes
LOC107819364	107819364	2	4	8	5365	6081	5735	-9.80026	1.06397e-117	3.39929e-115	down	yes
LOC107819363	107819363	241	305	296	993	2313	1988	-2.09858	1.16645e-35	5.39169e-34	down	yes
LOC107819369	107819369	877	995	940	188	338	371	2.18231	7.72194e-45	4.94662e-43	up	yes
LOC107819401	107819401	2	4	0	62	167	164	-5.45809	1.8195e-15	2.79664e-14	down	yes
LOC107819427	107819427	0	3	0	127	213	194	-6.95814	1.71981e-15	2.65063e-14	down	yes
LOC107819449	107819449	1579	2226	2542	265	638	665	2.5667	8.49061e-40	4.62288e-38	up	yes
LOC107819469	107819469	7951	7204	8618	1985	2283	2119	2.36854	3.80981e-47	2.69923e-45	up	yes
LOC107819474	107819474	0	0	2	44	74	86	-6.15265	2.33718e-08	1.82712e-07	down	yes
LOC107819475	107819475	44	18	50	2	6	10	3.19583	2.91769e-07	1.96938e-06	up	yes
LOC107819518	107819518	26	56	57	280	483	436	-2.60077	7.82895e-27	2.43691e-25	down	yes
LOC107819521	107819521	0	0	1	27	34	37	-6.01539	3.84597e-06	2.21439e-05	down	yes
LOC107819533	107819533	14	0	12	44	86	65	-2.35712	9.7845e-05	0.000445978	down	yes
LOC107819536	107819536	5	0	12	205	348	221	-5.02454	8.15357e-08	5.92297e-07	down	yes
LOC107819549	107819549	200	239	346	47	125	99	2.07625	3.22305e-17	5.64713e-16	up	yes
LOC107819561	107819561	8	17	23	1	6	8	2.2295	0.00375436	0.0119865	up	yes
LOC107819563	107819563	8	17	24	62	171	139	-2.3756	1.93764e-09	1.70915e-08	down	yes
LOC107819588	107819588	2	3	14	106	159	172	-4.0327	1.10396e-17	2.00215e-16	down	yes
LOC107819586	107819586	1926	1123	1167	360	337	257	2.60154	1.20832e-08	9.76947e-08	up	yes
LOC107819619	107819619	1096	947	800	155	174	128	3.11883	3.01957e-40	1.66368e-38	up	yes
LOC107819641	107819641	12	4	21	220	410	404	-4.27589	1.30358e-35	6.01457e-34	down	yes
LOC107819661	107819661	0	2	0	143	188	200	-7.55794	8.10074e-13	9.89205e-12	down	yes
LOC107819667	107819667	1	8	12	673	1252	1266	-6.72033	1.98343e-77	3.05322e-75	down	yes
LOC107819670	107819670	49	47	35	165	392	337	-2.2034	1.62782e-16	2.72013e-15	down	yes
LOC107819692	107819692	4	2	4	18	14	28	-2.11144	0.00728218	0.0214488	down	yes
LOC107819693	107819693	13	12	6	0	1	2	3.95108	0.000861748	0.00323308	up	yes
LOC107819700	107819700	5	0	0	134	90	117	-5.59311	7.15659e-05	0.000335098	down	yes
LOC107819708	107819708	0	2	14	93	262	187	-4.58705	0.000120069	0.000537961	down	yes
LOC107819738	107819738	2	4	6	0	0	0	4.89764	0.00811381	0.0235555	up	yes
LOC107819746	107819746	10	3	7	547	1197	1032	-6.56423	5.82173e-70	7.46813e-68	down	yes
LOC107819750	107819750	0	0	0	6	7	20	-5.36843	0.000681995	0.00261213	down	yes
LOC107819773	107819773	4	0	0	13	24	23	-3.32642	0.00146858	0.00520604	down	yes
LOC107819807	107819807	169	195	163	35	75	58	2.18838	4.04772e-19	8.17901e-18	up	yes
LOC107819809	107819809	40	37	62	2	13	12	2.9289	1.01575e-08	8.28755e-08	up	yes
LOC107819824	107819824	112	177	211	18	17	11	3.90038	2.11612e-28	7.07682e-27	up	yes
LOC107819830	107819830	2	4	11	0	0	1	4.42102	0.00852014	0.0245931	up	yes
LOC107819844	107819844	0	2	0	1	34	12	-3.8653	0.0101873	0.0287168	down	yes
LOC107819838	107819838	7	8	11	50	56	69	-2.27166	1.77731e-06	1.07483e-05	down	yes
LOC107819865	107819865	1	10	10	47	97	43	-2.65788	4.19954e-06	2.4051e-05	down	yes
LOC107819889	107819889	411	391	347	38	80	57	3.25731	5.1734e-48	3.77592e-46	up	yes
LOC107819905	107819905	4915	5982	4663	892	1077	1094	2.83185	2.82882e-67	3.33414e-65	up	yes
LOC107819933	107819933	20	18	19	4	2	2	3.29396	2.12588e-05	0.000108995	up	yes
LOC107819940	107819940	10	6	7	41	163	142	-3.29864	2.85074e-11	3.04681e-10	down	yes
LOC107819941	107819941	0	0	0	4	12	19	-5.39852	0.000581118	0.00225828	down	yes
LOC107819978	107819978	0	0	0	157	270	247	-9.72936	5.8127e-16	9.29721e-15	down	yes
LOC107820000	107820000	5	11	14	128	126	150	-3.30078	1.26058e-15	1.96852e-14	down	yes
LOC107820048	107820048	168	186	179	15	37	28	3.27416	5.04533e-33	2.09565e-31	up	yes
LOC107820057	107820057	12	13	16	4	6	4	2.05168	0.00478108	0.0148202	up	yes
LOC107820071	107820071	2	6	4	51	203	138	-4.436	5.16757e-15	7.63325e-14	down	yes
LOC107820075	107820075	39	30	23	11	6	5	2.50759	3.15939e-05	0.000157336	up	yes
LOC107820089	107820089	0	0	0	129	206	148	-9.26565	2.13177e-14	2.98983e-13	down	yes
LOC107820091	107820091	62	80	93	10	28	32	2.29121	1.7353e-10	1.70671e-09	up	yes
LOC107820139	107820139	6	2	8	26	34	48	-2.24734	0.000310493	0.00127932	down	yes
LOC107820178	107820178	5422	5078	4215	668	805	714	3.2405	4.82863e-68	5.77152e-66	up	yes
LOC107820204	107820204	10	10	6	312	339	334	-4.77229	1.13132e-37	5.78166e-36	down	yes
LOC107820236	107820236	0	0	14	364	647	607	-6.42191	0.000411347	0.00164938	down	yes
LOC107820252	107820252	5361	4634	4741	798	882	870	3.01018	3.65754e-63	3.91157e-61	up	yes
LOC107820249	107820249	0	0	2	19	16	56	-5.01608	5.45806e-05	0.000261422	down	yes
LOC107820250	107820250	0	0	0	0	15	9	-4.74055	0.016281	0.0430558	down	yes
LOC107820288	107820288	416	228	248	12	10	10	5.31383	4.98718e-42	2.92883e-40	up	yes
LOC107820309	107820309	0	0	0	43	65	48	-7.64073	1.51317e-09	1.34808e-08	down	yes
LOC107820315	107820315	24	19	22	193	249	254	-2.92398	4.65595e-24	1.26683e-22	down	yes
LOC107820326	107820326	2434	2454	2429	284	438	415	3.20361	2.01699e-131	8.46785e-129	up	yes
LOC107820337	107820337	0	0	0	123	264	196	-9.50114	3.78253e-15	5.64313e-14	down	yes
LOC107820342	107820342	9	10	9	0	4	0	3.42257	0.00382326	0.012182	up	yes
LOC107820363	107820363	2792	3596	2730	658	827	702	2.54283	1.85624e-48	1.3806e-46	up	yes
LOC107820374	107820374	1545	1120	1149	382	367	348	2.2643	9.68389e-22	2.29767e-20	up	yes
LOC107820375	107820375	0	0	0	107	132	198	-9.12224	8.14945e-14	1.08657e-12	down	yes
LOC107820380	107820380	10	1	2	542	654	561	-6.55283	2.58227e-16	4.25071e-15	down	yes
LOC107820379	107820379	2	3	6	600	486	409	-6.68422	1.62268e-36	7.76912e-35	down	yes
LOC107820471	107820471	2	13	1	258	319	293	-5.29179	1.63028e-09	1.44759e-08	down	yes
LOC107820541	107820541	0	0	0	22	22	36	-6.69226	6.42188e-07	4.13519e-06	down	yes
LOC107820544	107820544	0	0	0	155	297	242	-9.7628	4.76161e-16	7.66672e-15	down	yes
LOC107820547	107820547	3	21	8	44	85	57	-2.02929	0.000173126	0.00075145	down	yes
LOC107820586	107820586	0	2	6	19	25	23	-2.61255	0.00201914	0.00691499	down	yes
LOC107820594	107820594	0	0	0	5	12	7	-4.89278	0.00318659	0.0103687	down	yes
LOC107820621	107820621	0	2	4	16	45	37	-3.48512	2.79399e-05	0.000140471	down	yes
LOC107820627	107820627	2	0	0	147	189	181	-7.52158	1.02048e-12	1.23545e-11	down	yes
LOC107820646	107820646	5	0	4	125	239	218	-5.47765	1.72648e-23	4.54186e-22	down	yes
LOC107820647	107820647	18	18	31	106	206	188	-2.3723	2.32321e-14	3.24757e-13	down	yes
LOC107820648	107820648	6	2	6	28	22	33	-2.11002	0.00208078	0.00710072	down	yes
LOC107820657	107820657	0	3	5	18	32	37	-2.93807	0.000183395	0.000791932	down	yes
LOC107820676	107820676	0	0	0	214	268	232	-9.85467	2.96516e-16	4.85424e-15	down	yes
LOC107820682	107820682	634	524	483	139	156	147	2.38439	5.32324e-27	1.66923e-25	up	yes
LOC107820679	107820679	177	134	106	27	28	33	2.75423	2.75091e-16	4.52179e-15	up	yes
LOC107820706	107820706	480	609	744	3568	6989	6554	-2.69316	3.23536e-75	4.72278e-73	down	yes
LOC107820744	107820744	20	12	15	2	3	5	2.77257	0.000371198	0.00150419	up	yes
LOC107820752	107820752	4	4	0	27	73	75	-3.86272	3.26621e-08	2.49918e-07	down	yes
LOC107820777	107820777	12	4	4	0	2	0	3.95621	0.008581	0.0247421	up	yes
LOC107820779	107820779	4	3	8	34	63	55	-2.82103	5.99968e-07	3.8845e-06	down	yes
LOC107820791	107820791	6	11	6	84	180	132	-3.56596	3.50997e-17	6.12515e-16	down	yes
LOC107820794	107820794	425	332	438	81	153	199	2.01235	6.92075e-19	1.37815e-17	up	yes
LOC107820797	107820797	4	5	6	27	96	100	-3.30561	8.03377e-09	6.63051e-08	down	yes
LOC107820834	107820834	320	537	608	51	104	143	2.82652	1.28904e-28	4.35384e-27	up	yes
LOC107820836	107820836	4	14	20	132	325	285	-3.74672	9.13331e-24	2.43678e-22	down	yes
LOC107820838	107820838	7	11	12	169	867	731	-5.26138	1.82694e-34	8.04217e-33	down	yes
LOC107820852	107820852	78	163	205	19	41	43	2.62786	1.64575e-14	2.32941e-13	up	yes
LOC107820865	107820865	611	579	627	115	205	147	2.48411	1.41709e-47	1.024e-45	up	yes
LOC107820879	107820879	0	0	0	2	6	11	-4.51515	0.0131626	0.0358564	down	yes
LOC107820931	107820931	25	17	15	409	685	515	-4.29755	4.43698e-56	3.93358e-54	down	yes
LOC107820979	107820979	0	0	0	5	4	17	-5.03696	0.00278191	0.00918666	down	yes
LOC107820983	107820983	458	336	419	78	145	153	2.23388	1.72822e-25	5.06296e-24	up	yes
LOC107820997	107820997	2231	1446	1315	270	197	175	3.38555	1.85795e-11	2.01284e-10	up	yes
LOC107821006	107821006	5090	5470	5996	1169	2414	2335	2.0301	1.42198e-50	1.10452e-48	up	yes
LOC107821014	107821014	105	81	114	18	41	44	2.08978	4.24726e-11	4.45686e-10	up	yes
LOC107821037	107821037	20	18	39	108	312	276	-2.61238	1.79919e-14	2.53881e-13	down	yes
LOC107821040	107821040	0	0	0	2	11	10	-4.76052	0.00627159	0.018797	down	yes
LOC107821055	107821055	9	10	5	122	231	281	-4.1744	3.49504e-25	1.00992e-23	down	yes
LOC107821073	107821073	12	2	6	52	108	78	-3.01394	7.32781e-09	6.07153e-08	down	yes
LOC107821088	107821088	15	27	8	4	2	0	3.47498	0.000287202	0.00119089	up	yes
LOC107821107	107821107	0	0	0	236	504	407	-10.4752	2.16962e-18	4.14339e-17	down	yes
LOC107821109	107821109	3	2	2	85	150	96	-5.04614	2.17023e-15	3.30869e-14	down	yes
LOC107821108	107821108	10	16	24	125	214	178	-2.86391	2.88834e-18	5.46869e-17	down	yes
LOC107821130	107821130	0	0	0	104	170	234	-9.31184	2.03701e-14	2.86246e-13	down	yes
LOC107821133	107821133	4	10	28	16791	34018	31410	-10.441	3.44462e-51	2.71292e-49	down	yes
LOC107821144	107821144	0	0	0	26	52	27	-7.04508	7.85191e-08	5.71855e-07	down	yes
LOC107821146	107821146	0	0	2	40	108	104	-6.41567	5.6233e-09	4.72162e-08	down	yes
LOC107821194	107821194	12	20	14	81	151	161	-2.56113	5.24716e-13	6.50281e-12	down	yes
LOC107821197	107821197	0	0	0	10	12	6	-5.20663	0.00107133	0.00392719	down	yes
LOC107821201	107821201	0	4	1	153	287	272	-6.62355	8.18296e-22	1.94883e-20	down	yes
LOC107821229	107821229	0	0	0	80	149	160	-8.92238	2.51767e-13	3.21022e-12	down	yes
LOC107821307	107821307	9	12	4	115	201	232	-3.91465	2.61279e-22	6.43057e-21	down	yes
LOC107821316	107821316	34	33	36	8	15	10	2.16628	5.5857e-06	3.13672e-05	up	yes
LOC107821323	107821323	0	0	0	58	94	97	-8.29539	1.78473e-11	1.93558e-10	down	yes
LOC107821350	107821350	0	0	2	15	45	30	-4.93615	3.83592e-05	0.00018833	down	yes
LOC107821349	107821349	0	0	0	8	7	9	-4.98522	0.00227854	0.00769547	down	yes
LOC107821377	107821377	0	0	2	115	261	410	-8.05463	7.46826e-14	1.00078e-12	down	yes
LOC107821400	107821400	0	0	0	175	246	247	-9.73694	5.7809e-16	9.25216e-15	down	yes
LOC107821404	107821404	7	16	14	97	283	258	-3.53998	2.18836e-20	4.80615e-19	down	yes
LOC107821422	107821422	29	85	129	4	10	27	3.09021	3.2676e-08	2.49986e-07	up	yes
LOC107821442	107821442	38	55	56	214	550	456	-2.47629	2.51882e-23	6.5752e-22	down	yes
LOC107821470	107821470	698	686	670	178	255	237	2.127	2.53525e-40	1.40292e-38	up	yes
LOC107821484	107821484	1	2	0	10	14	10	-3.00156	0.0122789	0.0337676	down	yes
LOC107821492	107821492	622	760	654	102	199	196	2.57078	2.13404e-51	1.68596e-49	up	yes
LOC107821505	107821505	26	28	57	215	423	307	-2.57399	2.39468e-20	5.24794e-19	down	yes
LOC107821535	107821535	0	0	0	44	93	94	-8.15961	5.24128e-11	5.43926e-10	down	yes
LOC107821556	107821556	0	0	5	22	75	61	-4.42121	2.15809e-07	1.48528e-06	down	yes
LOC107821563	107821563	0	0	2	156	309	289	-8.02311	2.05755e-14	2.88893e-13	down	yes
LOC107821565	107821565	69	46	42	203	420	321	-2.03006	2.88328e-14	4.00404e-13	down	yes
LOC107821574	107821574	0	6	4	22	32	42	-2.76938	0.000175685	0.00076129	down	yes
LOC107821586	107821586	0	3	4	1202	1970	1730	-8.93967	1.01608e-56	9.1517e-55	down	yes
LOC107821582	107821582	0	0	8	1196	1775	1617	-8.74332	2.20127e-09	1.93698e-08	down	yes
LOC107821589	107821589	0	0	4	251	331	309	-7.31479	5.30097e-22	1.27987e-20	down	yes
LOC107821593	107821593	29	17	20	180	291	328	-3.06334	5.01127e-25	1.43016e-23	down	yes
LOC107821600	107821600	1	7	6	14	52	50	-2.47947	0.000305105	0.00125896	down	yes
LOC107821606	107821606	0	0	0	6	16	20	-5.67481	0.00014394	0.000634393	down	yes
LOC107821627	107821627	0	0	0	188	443	306	-10.1764	2.69782e-17	4.74867e-16	down	yes
LOC107821639	107821639	0	4	0	549	1253	1102	-8.95073	3.84324e-33	1.60818e-31	down	yes
LOC107821648	107821648	4	2	3	183	294	269	-5.85735	2.69189e-28	8.96689e-27	down	yes
LOC107821651	107821651	0	0	0	2	45	21	-6.25726	4.13978e-05	0.000202053	down	yes
LOC107821676	107821676	682	794	1031	192	315	236	2.25581	1.38358e-41	7.98687e-40	up	yes
LOC107821696	107821696	8	8	10	0	2	0	4.26659	0.00186861	0.00645654	up	yes
LOC107821700	107821700	58	39	34	0	0	0	8.40239	3.61452e-11	3.82017e-10	up	yes
LOC107821698	107821698	0	0	3	286	684	563	-8.44438	1.13955e-22	2.87143e-21	down	yes
LOC107821712	107821712	991	1118	1207	68	170	153	3.63124	1.56024e-99	3.66938e-97	up	yes
LOC107821728	107821728	0	0	5	9	36	37	-3.47534	0.000526544	0.00206356	down	yes
LOC107821770	107821770	81	67	88	2018	3262	2741	-4.5736	1.25617e-173	1.10021e-170	down	yes
LOC107821793	107821793	23	18	33	0	7	8	2.89416	3.49196e-05	0.000172456	up	yes
LOC107821838	107821838	2	4	0	20	48	34	-3.52663	1.5231e-05	7.98717e-05	down	yes
LOC107821835	107821835	246	277	362	78	108	102	2.11425	1.79123e-25	5.24152e-24	up	yes
LOC107821875	107821875	20	28	20	6	7	6	2.33471	0.000108363	0.000489832	up	yes
LOC107821898	107821898	0	0	2	4	24	12	-3.72906	0.00812994	0.0235915	down	yes
LOC107821914	107821914	0	3	0	142	82	108	-6.40266	1.1264e-11	1.24635e-10	down	yes
LOC107821935	107821935	27	32	52	2	7	6	3.4164	6.12534e-09	5.12284e-08	up	yes
LOC107821937	107821937	7	11	21	435	871	745	-5.18763	3.31134e-68	3.97666e-66	down	yes
LOC107821962	107821962	4	8	2	19	76	54	-2.80788	1.34633e-05	7.1116e-05	down	yes
LOC107821969	107821969	23	26	19	3	7	3	2.92452	1.14274e-05	6.10409e-05	up	yes
LOC107821971	107821971	2	6	1	79	76	65	-4.16624	9.65103e-11	9.71972e-10	down	yes
LOC107821973	107821973	136	170	165	948	1565	1467	-2.56241	1.32601e-70	1.73162e-68	down	yes
LOC107822007	107822007	163	178	266	650	1547	1377	-2.00916	1.48502e-23	3.92086e-22	down	yes
LOC107822011	107822011	0	0	2	16	20	8	-4.03103	0.00262328	0.00871828	down	yes
LOC107822043	107822043	55	99	74	317	583	587	-2.17749	2.8962e-23	7.53322e-22	down	yes
LOC107822057	107822057	0	1	0	11	13	9	-4.47126	0.00278026	0.0091824	down	yes
LOC107822083	107822083	76	42	76	12	17	17	2.59418	5.32607e-10	4.97259e-09	up	yes
LOC107822111	107822111	0	0	0	13	13	13	-5.68133	0.000119524	0.000535803	down	yes
LOC107822122	107822122	0	0	0	555	1652	1282	-12.0432	1.03e-23	2.74086e-22	down	yes
LOC107822140	107822140	0	0	0	89	138	171	-8.96992	1.88937e-13	2.43229e-12	down	yes
LOC107822187	107822187	304	325	406	71	148	125	2.11966	5.88719e-29	2.01661e-27	up	yes
LOC107822213	107822213	0	0	0	155	248	221	-9.6275	1.24759e-15	1.94945e-14	down	yes
LOC107822222	107822222	3	1	10	0	0	0	5.11074	0.00631472	0.0189084	up	yes
LOC107822230	107822230	4	2	5	15	17	31	-2.01251	0.00810383	0.0235319	down	yes
LOC107822233	107822233	0	2	0	111	182	148	-7.27336	6.70947e-12	7.56905e-11	down	yes
LOC107822247	107822247	33	42	52	7	6	8	3.07453	1.5161e-09	1.35045e-08	up	yes
LOC107822255	107822255	2	5	4	0	0	0	4.78382	0.0111981	0.0311785	up	yes
LOC107822300	107822300	6	6	0	0	0	0	4.98109	0.0155867	0.0414613	up	yes
LOC107822318	107822318	15	20	19	108	190	173	-2.60267	1.17691e-16	1.98888e-15	down	yes
LOC107822341	107822341	0	0	0	46	67	60	-7.78759	5.37109e-10	5.01003e-09	down	yes
LOC107822344	107822344	0	0	0	38	94	73	-7.978	1.84847e-10	1.8124e-09	down	yes
LOC107822350	107822350	32	16	16	234	187	140	-2.70043	1.35242e-10	1.34261e-09	down	yes
LOC107822356	107822356	0	0	0	164	302	336	-9.96568	1.22147e-16	2.05939e-15	down	yes
LOC107822384	107822384	20	26	22	4	2	4	3.23739	4.11014e-06	2.35709e-05	up	yes
LOC107822406	107822406	69	78	79	9	22	9	3.02999	1.80124e-14	2.54099e-13	up	yes
LOC107822411	107822411	19	26	39	9	13	6	2.06095	0.000214915	0.000914513	up	yes
LOC107822414	107822414	0	0	0	4	10	15	-5.14166	0.00144508	0.00513168	down	yes
LOC107822438	107822438	4	4	10	428	836	756	-6.27754	7.37159e-60	7.35696e-58	down	yes
LOC107822505	107822505	0	3	8	24	63	41	-3.0167	1.9953e-05	0.000102809	down	yes
LOC107822521	107822521	173	239	191	23	26	37	3.31233	1.0724e-32	4.38976e-31	up	yes
LOC107822529	107822529	63	65	98	14	14	17	2.80977	2.65814e-13	3.38254e-12	up	yes
LOC107822599	107822599	0	2	1	573	571	497	-8.65352	2.73987e-23	7.14123e-22	down	yes
LOC107822613	107822613	4	7	0	22	43	48	-2.80144	8.92491e-05	0.000410444	down	yes
LOC107822612	107822612	0	0	0	1	9	10	-4.53811	0.014509	0.0390176	down	yes
LOC107822619	107822619	40	87	62	3	19	44	2.11211	0.000132001	0.00058702	up	yes
LOC107822641	107822641	0	3	0	28	68	56	-5.11034	1.20553e-07	8.57582e-07	down	yes
LOC107822687	107822687	1546	1709	1989	69	92	122	4.71866	3.10084e-174	2.7635e-171	up	yes
LOC107822692	107822692	6	8	15	59	106	97	-2.66162	5.78893e-10	5.38396e-09	down	yes
LOC107822714	107822714	4	0	6	88	211	208	-5.10551	3.47526e-20	7.5412e-19	down	yes
LOC107822766	107822766	5	11	11	61	43	54	-2.13896	5.33543e-05	0.000255983	down	yes
LOC107822768	107822768	3	6	8	0	0	0	5.40359	0.00130048	0.00466811	up	yes
LOC107822769	107822769	18	14	10	58	119	110	-2.21713	1.86312e-08	1.47215e-07	down	yes
LOC107822784	107822784	1152	1198	1359	295	461	438	2.14802	1.70516e-63	1.84299e-61	up	yes
LOC107822816	107822816	8	7	16	2	2	4	2.44174	0.00778873	0.022726	up	yes
LOC107822886	107822886	116	168	179	21	86	38	2.24645	1.053e-11	1.16844e-10	up	yes
LOC107822903	107822903	0	0	1	24	59	50	-6.39129	6.08925e-07	3.93597e-06	down	yes
LOC107822907	107822907	0	0	0	51	148	104	-8.52704	5.6705e-12	6.45141e-11	down	yes
LOC107822912	107822912	2	0	6	22	16	27	-2.59669	0.00317778	0.0103426	down	yes
LOC107822925	107822925	48	37	38	235	376	358	-2.45373	5.81062e-25	1.65178e-23	down	yes
LOC107822967	107822967	0	2	0	18	15	22	-4.32954	0.000622646	0.00240325	down	yes
LOC107822985	107822985	15	14	13	377	758	625	-4.84952	8.215e-65	9.2326e-63	down	yes
LOC107823015	107823015	596	630	653	139	273	241	2.05937	5.02169e-41	2.85662e-39	up	yes
LOC107823056	107823056	0	0	4	572	1102	1023	-8.86414	6.36621e-33	2.62924e-31	down	yes
LOC107823090	107823090	0	2	2	24	26	29	-3.84365	4.27329e-05	0.000208169	down	yes
LOC107823101	107823101	4	8	10	2	0	0	3.79364	0.00764705	0.0223782	up	yes
LOC107823121	107823121	0	0	0	4	10	11	-4.93467	0.00282402	0.00930756	down	yes
LOC107823136	107823136	31	32	45	319	512	452	-3.06161	5.62227e-42	3.29418e-40	down	yes
LOC107823155	107823155	0	0	0	1473	2421	2140	-12.8982	1.46014e-27	4.69453e-26	down	yes
LOC107823162	107823162	0	0	0	26	52	29	-7.07068	6.31185e-08	4.65601e-07	down	yes
LOC107823163	107823163	0	1	2	16	17	19	-3.66188	0.00091507	0.00341347	down	yes
LOC107823161	107823161	1	0	0	10	23	19	-5.04407	0.00032134	0.00131952	down	yes
LOC107823172	107823172	0	0	0	46	122	115	-8.43182	1.05572e-11	1.17095e-10	down	yes
LOC107823175	107823175	0	0	4	452	885	738	-8.48786	3.51187e-30	1.27793e-28	down	yes
LOC107823178	107823178	19	19	28	4	8	7	2.31738	0.000134178	0.000595553	up	yes
LOC107823184	107823184	0	0	1	29	38	46	-6.21158	1.44732e-06	8.85917e-06	down	yes
LOC107823186	107823186	189	204	166	39	68	56	2.30594	3.11527e-21	7.21955e-20	up	yes
LOC107823250	107823250	92	122	227	32	69	47	2.0841	1.64874e-10	1.62504e-09	up	yes
LOC107823270	107823270	0	0	0	12	35	40	-6.71942	6.58072e-07	4.23264e-06	down	yes
LOC107823316	107823316	724	1084	1475	108	323	306	2.7122	2.93427e-28	9.76788e-27	up	yes
LOC107823321	107823321	96	119	131	4410	7597	7085	-5.26614	0	0	down	yes
LOC107823327	107823327	4	6	5	20	29	42	-2.0832	0.000991077	0.00366551	down	yes
LOC107823349	107823349	46	61	67	361	624	516	-2.59452	8.77991e-39	4.65079e-37	down	yes
LOC107823364	107823364	6	1	0	510	905	745	-7.74219	7.06348e-42	4.11488e-40	down	yes
LOC107823397	107823397	1	0	0	293	524	390	-9.61012	9.13596e-16	1.44624e-14	down	yes
LOC107823400	107823400	0	0	0	28	27	20	-6.64475	9.55202e-07	6.00164e-06	down	yes
LOC107823404	107823404	27	14	22	307	561	570	-3.9723	3.62594e-48	2.66562e-46	down	yes
LOC107823411	107823411	365	504	584	74	81	99	2.99319	2.49735e-45	1.64543e-43	up	yes
LOC107823422	107823422	17	5	12	4	0	3	2.68949	0.00843199	0.0243775	up	yes
LOC107823434	107823434	135	114	132	16	28	14	3.23614	9.46421e-23	2.39309e-21	up	yes
LOC107823442	107823442	8	11	6	1310	2133	1992	-7.24721	2.76528e-114	8.41158e-112	down	yes
LOC107823447	107823447	0	0	0	12	8	30	-6.00727	4.7661e-05	0.000230408	down	yes
LOC107823460	107823460	23	16	17	168	163	136	-2.60563	1.73408e-12	2.06783e-11	down	yes
LOC107823477	107823477	0	0	2	457	655	606	-9.24866	4.57463e-19	9.22169e-18	down	yes
LOC107823486	107823486	3948	3382	3678	973	1473	1249	2.08877	1.09086e-46	7.59105e-45	up	yes
LOC107823506	107823506	0	0	0	25	17	47	-6.85929	4.35638e-07	2.87515e-06	down	yes
LOC107823557	107823557	294	283	363	53	121	87	2.3861	3.69108e-30	1.34219e-28	up	yes
LOC107823579	107823579	16	12	16	45	143	115	-2.19955	8.35988e-08	6.06676e-07	down	yes
LOC107823604	107823604	0	0	2	43	72	87	-6.13766	2.68125e-08	2.08009e-07	down	yes
LOC107823602	107823602	1	0	0	233	465	378	-9.42886	3.31134e-15	4.96496e-14	down	yes
LOC107823605	107823605	0	0	0	28	11	18	-6.33183	1.04605e-05	5.61477e-05	down	yes
LOC107823619	107823619	97	83	136	15	23	28	2.77218	1.38334e-16	2.32229e-15	up	yes
LOC107823631	107823631	0	0	0	25	30	21	-6.63535	8.49483e-07	5.37932e-06	down	yes
LOC107823652	107823652	5	4	7	65	120	140	-3.80895	4.27135e-15	6.35002e-14	down	yes
LOC107823660	107823660	4	5	6	52	85	63	-3.23104	7.71482e-10	7.06136e-09	down	yes
LOC107823671	107823671	2	0	1	55	90	79	-5.70299	4.15902e-10	3.93068e-09	down	yes
LOC107823677	107823677	351	303	290	57	99	102	2.40921	2.18331e-28	7.2919e-27	up	yes
LOC107823744	107823744	2	0	0	132	387	371	-8.21278	9.21558e-15	1.33146e-13	down	yes
LOC107823788	107823788	23	21	29	111	208	184	-2.25578	1.34401e-14	1.91513e-13	down	yes
LOC107823790	107823790	540	665	801	112	288	320	2.03557	7.20902e-21	1.62978e-19	up	yes
LOC107823806	107823806	0	0	0	374	726	608	-11.0593	1.74409e-20	3.85375e-19	down	yes
LOC107823876	107823876	55	35	44	1676	2290	2178	-5.01672	9.77101e-135	4.27894e-132	down	yes
LOC107823887	107823887	0	0	0	27	57	67	-7.54223	3.43742e-09	2.95962e-08	down	yes
LOC107823886	107823886	2	4	0	265	611	568	-7.35329	1.44562e-31	5.64026e-30	down	yes
LOC107823900	107823900	32	47	37	643	1290	1158	-4.19691	9.26106e-89	1.76862e-86	down	yes
LOC107823904	107823904	1092	1097	1045	268	345	321	2.28918	1.87664e-46	1.29879e-44	up	yes
LOC107823915	107823915	1308	1647	1759	292	368	349	2.70638	1.17984e-72	1.61115e-70	up	yes
LOC107823922	107823922	6	7	6	50	45	52	-2.49624	4.08996e-06	2.34737e-05	down	yes
LOC107823932	107823932	0	0	5	12	19	12	-2.65399	0.0170823	0.0448132	down	yes
LOC107823993	107823993	0	0	1	23	98	64	-6.82094	1.03063e-07	7.3916e-07	down	yes
LOC107824017	107824017	4	6	0	22	37	21	-2.47366	0.00167781	0.00586682	down	yes
LOC107824099	107824099	46	59	49	17	12	23	2.03954	1.58703e-06	9.66775e-06	up	yes
LOC107824110	107824110	0	0	0	2	12	9	-4.75535	0.00640971	0.0191657	down	yes
LOC107824133	107824133	8	20	15	2	0	4	3.29533	0.00053889	0.00210869	up	yes
LOC107824164	107824164	46	47	57	357	404	379	-2.45788	2.2024e-24	6.08041e-23	down	yes
LOC107824188	107824188	0	0	0	4	20	14	-5.4903	0.000388029	0.00156403	down	yes
LOC107824212	107824212	0	0	4	15	22	15	-3.24565	0.00271196	0.00897901	down	yes
LOC107824226	107824226	45	39	74	2	7	6	3.92757	1.03074e-12	1.24757e-11	up	yes
LOC107824250	107824250	0	0	0	3	15	6	-4.82812	0.00492613	0.0152169	down	yes
LOC107824252	107824252	2	0	0	81	106	92	-6.63024	7.58978e-10	6.95191e-09	down	yes
LOC107824254	107824254	44	49	58	269	449	370	-2.33669	8.43196e-28	2.74047e-26	down	yes
LOC107824264	107824264	39	39	52	3	2	1	4.92212	8.35892e-12	9.35503e-11	up	yes
LOC107824284	107824284	0	0	1	7	8	8	-3.93922	0.0134847	0.0366197	down	yes
LOC107824287	107824287	44	15	21	10	10	3	2.28271	0.000822626	0.0030994	up	yes
LOC107824293	107824293	3	0	8	536	707	618	-6.92041	2.60245e-47	1.862e-45	down	yes
LOC107824326	107824326	35	32	33	8	16	12	2.00793	2.23241e-05	0.000114031	up	yes
LOC107824348	107824348	0	0	0	43	47	38	-7.39462	9.0499e-09	7.42571e-08	down	yes
LOC107824358	107824358	0	0	0	73	63	68	-8.08672	1.27878e-10	1.273e-09	down	yes
LOC107824380	107824380	0	0	0	20	37	30	-6.77141	3.13817e-07	2.11091e-06	down	yes
LOC107824450	107824450	240	430	626	62	113	176	2.40007	1.32282e-15	2.0627e-14	up	yes
LOC107824509	107824509	12	8	13	106	115	123	-2.90728	3.11079e-13	3.92901e-12	down	yes
LOC107824510	107824510	0	0	1	787	1461	1326	-11.1649	5.50855e-21	1.25484e-19	down	yes
LOC107824514	107824514	0	2	0	35	85	90	-6.15457	2.78454e-08	2.15464e-07	down	yes
LOC107824524	107824524	92	71	71	10	16	10	3.22657	1.47809e-15	2.28988e-14	up	yes
LOC107824536	107824536	11	12	11	402	542	453	-4.87196	2.24757e-53	1.87786e-51	down	yes
LOC107824582	107824582	0	0	6	128	235	196	-6.06942	1.4304e-08	1.14574e-07	down	yes
LOC107824639	107824639	1535	1729	2086	408	765	751	2.00355	3.57849e-48	2.63455e-46	up	yes
LOC107824641	107824641	103	50	35	575	742	737	-2.91849	1.6181e-19	3.37154e-18	down	yes
LOC107824663	107824663	0	0	0	9	31	21	-6.20132	1.05176e-05	5.64366e-05	down	yes
LOC107824665	107824665	4	8	0	21	24	55	-2.52274	0.00123141	0.00444469	down	yes
LOC107824684	107824684	1658	2187	2008	285	493	493	2.72559	2.57867e-88	4.86967e-86	up	yes
LOC107824694	107824694	6	17	2	28	79	48	-2.05876	0.000806139	0.00304437	down	yes
LOC107824712	107824712	0	0	10	90	122	144	-4.74167	0.00376408	0.0120153	down	yes
LOC107824715	107824715	37	30	23	912	1669	1521	-4.97197	1.1885e-114	3.68139e-112	down	yes
LOC107824829	107824829	5	13	8	487	985	949	-6.00068	6.75571e-71	8.93706e-69	down	yes
LOC107824839	107824839	0	0	0	11	37	32	-6.59142	1.30459e-06	8.03589e-06	down	yes
LOC107824840	107824840	0	0	0	19	27	18	-6.36656	3.54469e-06	2.05345e-05	down	yes
LOC107824869	107824869	0	2	1	13	13	16	-3.35081	0.00358584	0.0115148	down	yes
LOC107824937	107824937	2	0	0	7	22	22	-4.05921	0.00176887	0.00614995	down	yes
LOC107824945	107824945	2	0	0	95	138	118	-6.95034	7.05683e-11	7.21724e-10	down	yes
LOC107824966	107824966	0	0	0	4	6	8	-4.50409	0.0111945	0.0311703	down	yes
LOC107824973	107824973	67	50	59	0	4	14	3.87475	4.37939e-11	4.58983e-10	up	yes
LOC107824977	107824977	551	913	747	153	333	284	2.05841	6.14947e-27	1.92238e-25	up	yes
LOC107825011	107825011	6	14	32	615	1433	1316	-5.49665	5.03503e-24	1.36778e-22	down	yes
LOC107825013	107825013	0	0	0	7	7	7	-4.78812	0.00450001	0.0140614	down	yes
LOC107825012	107825012	4	19	23	0	6	8	2.29319	0.0111867	0.0311519	up	yes
LOC107825018	107825018	95	103	118	29	26	30	2.36777	3.81685e-14	5.24742e-13	up	yes
LOC107825024	107825024	13	12	9	4	0	6	2.21111	0.018127	0.0471738	up	yes
LOC107825034	107825034	49	75	46	450	752	640	-2.91925	3.61891e-42	2.14262e-40	down	yes
LOC107825053	107825053	0	4	6	2861	3132	2450	-9.27798	2.26784e-75	3.32e-73	down	yes
LOC107825063	107825063	0	2	0	10	13	27	-4.12317	0.00161484	0.00566689	down	yes
LOC107825079	107825079	23	40	24	136	306	311	-2.55921	2.01565e-17	3.5877e-16	down	yes
LOC107825086	107825086	0	0	0	7	15	15	-5.51676	0.00024913	0.00104583	down	yes
LOC107825088	107825088	26	57	32	0	6	4	4.09361	2.56308e-09	2.23945e-08	up	yes
LOC107825110	107825110	0	0	1	18	26	28	-5.55487	3.42263e-05	0.000169378	down	yes
LOC107825147	107825147	0	2	0	18	18	13	-4.175	0.00120965	0.00437298	down	yes
LOC107825154	107825154	47	32	38	185	313	245	-2.14164	2.14519e-16	3.55657e-15	down	yes
LOC107825174	107825174	26	34	38	0	0	0	7.94924	4.73389e-10	4.44504e-09	up	yes
LOC107825178	107825178	25	13	20	74	134	154	-2.09521	7.24523e-09	6.008e-08	down	yes
LOC107825250	107825250	0	0	4	569	963	876	-8.71658	4.8361e-32	1.92984e-30	down	yes
LOC107825252	107825252	37	41	42	2	4	16	2.99778	3.03095e-07	2.04149e-06	up	yes
LOC107825260	107825260	76	61	37	18	23	17	2.10234	1.39681e-06	8.5738e-06	up	yes
LOC107825280	107825280	353	313	377	23	28	40	4.03179	7.64118e-60	7.61107e-58	up	yes
LOC107825290	107825290	0	2	6	19	38	42	-3.11757	6.59784e-05	0.000311172	down	yes
LOC107825362	107825362	3665	1395	1483	795	330	332	2.52985	0.00178958	0.00621005	up	yes
LOC107825408	107825408	0	0	0	2	12	12	-4.9327	0.00374905	0.0119718	down	yes
LOC107825405	107825405	3	2	3	92	243	265	-5.65594	2.7768e-21	6.45283e-20	down	yes
LOC107825407	107825407	321	467	528	74	202	167	2.11953	8.00588e-22	1.90845e-20	up	yes
LOC107825500	107825500	0	0	0	5	9	5	-4.58995	0.00869037	0.0250163	down	yes
LOC107825520	107825520	21	22	46	139	233	189	-2.15592	1.98207e-12	2.35195e-11	down	yes
LOC107825530	107825530	0	0	1	270	319	326	-9.25125	1.35132e-14	1.92447e-13	down	yes
LOC107825540	107825540	1585	1628	1646	271	365	307	2.86201	1.43999e-81	2.41419e-79	up	yes
LOC107825556	107825556	36	39	40	8	5	12	2.6838	1.72656e-07	1.20395e-06	up	yes
LOC107825599	107825599	23	25	27	4	5	7	2.73808	5.85362e-06	3.27957e-05	up	yes
LOC107825600	107825600	7	34	15	80	306	199	-2.80113	3.47901e-10	3.32449e-09	down	yes
LOC107825615	107825615	4	5	9	110	129	116	-3.83548	1.54342e-16	2.58163e-15	down	yes
LOC107825669	107825669	4	1	4	606	1030	828	-7.58044	2.40556e-50	1.85997e-48	down	yes
LOC107825678	107825678	0	0	0	349	395	368	-10.5055	2.2658e-18	4.31896e-17	down	yes
LOC107825684	107825684	0	0	0	29	35	52	-7.21136	2.67227e-08	2.07376e-07	down	yes
LOC107825696	107825696	4	13	22	58	95	76	-2.07169	6.90488e-06	3.82051e-05	down	yes
LOC107825703	107825703	0	0	0	16	16	6	-5.68418	0.00019008	0.000818088	down	yes
LOC107825711	107825711	30	70	43	8	34	8	2.08695	9.92289e-05	0.000451516	up	yes
LOC107825714	107825714	1629	1453	1658	271	444	418	2.58874	1.2275e-74	1.75156e-72	up	yes
LOC107825745	107825745	8	20	12	136	221	186	-3.25533	5.12368e-21	1.16874e-19	down	yes
LOC107825753	107825753	129	85	124	31	39	22	2.36813	5.95922e-12	6.76626e-11	up	yes
LOC107825764	107825764	19	24	21	139	194	155	-2.43813	3.235e-15	4.85479e-14	down	yes
LOC107825781	107825781	0	2	1	846	1347	1129	-9.60485	8.58723e-30	3.06336e-28	down	yes
LOC107825774	107825774	0	2	2	1086	2289	2001	-9.84885	1.76344e-40	9.84409e-39	down	yes
LOC107825782	107825782	0	0	0	45	100	109	-8.28931	2.50534e-11	2.68953e-10	down	yes
LOC107825801	107825801	0	0	0	206	458	382	-10.337	6.83552e-18	1.25948e-16	down	yes
LOC107825891	107825891	0	0	3	12	29	24	-3.9096	0.000394707	0.00158868	down	yes
LOC107825887	107825887	0	7	11	158	254	221	-4.64052	1.55087e-26	4.75455e-25	down	yes
LOC107825892	107825892	0	0	0	50	135	122	-8.54834	4.7442e-12	5.44388e-11	down	yes
LOC107825956	107825956	0	0	0	16	34	35	-6.71664	4.79032e-07	3.14113e-06	down	yes
LOC107825957	107825957	0	0	0	58	84	63	-8.03978	1.11915e-10	1.11891e-09	down	yes
LOC107826002	107826002	4	6	6	35	83	58	-2.91513	6.50208e-08	4.78625e-07	down	yes
LOC107826038	107826038	88	113	86	453	666	635	-2.10388	4.33359e-29	1.49249e-27	down	yes
LOC107826042	107826042	1019	917	1343	146	277	277	2.75822	3.03442e-57	2.76743e-55	up	yes
LOC107826071	107826071	2132	2613	3315	337	724	723	2.71395	6.61785e-59	6.33503e-57	up	yes
LOC107826109	107826109	4	14	6	0	2	1	3.56952	0.00536327	0.0163918	up	yes
LOC107826151	107826151	0	4	0	241	233	227	-7.00709	2.77884e-19	5.69202e-18	down	yes
LOC107826195	107826195	2	2	4	269	350	234	-6.26586	1.4226e-27	4.57673e-26	down	yes
LOC107826203	107826203	6	5	4	390	538	486	-6.06246	1.96868e-47	1.41653e-45	down	yes
LOC107826220	107826220	16	23	18	133	199	223	-2.77056	2.42817e-19	4.99184e-18	down	yes
LOC107826224	107826224	19	6	16	73	164	109	-2.52184	1.17028e-09	1.05238e-08	down	yes
LOC107826237	107826237	2	2	10	3042	3313	3150	-8.95361	2.93032e-95	6.41626e-93	down	yes
LOC107826267	107826267	0	0	0	25	31	17	-6.58196	1.36512e-06	8.39041e-06	down	yes
LOC107826269	107826269	0	2	2	430	979	775	-8.5447	2.75954e-30	1.01214e-28	down	yes
LOC107826272	107826272	4	2	16	1698	3946	3424	-8.16288	2.77829e-34	1.21458e-32	down	yes
LOC107826285	107826285	0	0	0	2	10	8	-4.56477	0.0109261	0.0305081	down	yes
LOC107826289	107826289	0	0	0	27	71	63	-7.62092	2.09251e-09	1.84353e-08	down	yes
LOC107826322	107826322	1999	1489	1701	483	594	625	2.10933	3.39559e-30	1.23739e-28	up	yes
LOC107826335	107826335	185	208	144	1197	1305	1090	-2.2754	2.35421e-23	6.16133e-22	down	yes
LOC107826342	107826342	2	10	0	11	54	62	-2.78186	0.000822982	0.00310023	down	yes
LOC107826413	107826413	6	12	10	0	4	2	2.81142	0.00690403	0.0204548	up	yes
LOC107826422	107826422	434	410	395	2950	4501	4029	-2.69708	9.74932e-84	1.70191e-81	down	yes
LOC107826461	107826461	0	0	0	8	6	13	-5.14254	0.00139198	0.00496358	down	yes
LOC107826545	107826545	2333	1956	2007	530	470	458	2.55872	9.15846e-30	3.26256e-28	up	yes
LOC107826546	107826546	614	326	308	107	123	103	2.41363	5.35474e-15	7.89136e-14	up	yes
LOC107826551	107826551	14	26	17	2	5	5	2.78157	9.55556e-05	0.000436601	up	yes
LOC107826565	107826565	240	293	353	1158	2583	2241	-2.2112	9.56431e-41	5.39842e-39	down	yes
LOC107826570	107826570	3	6	8	25	127	85	-3.19878	4.01503e-08	3.03918e-07	down	yes
LOC107826581	107826581	2	6	6	90	217	167	-4.53478	9.59361e-21	2.15069e-19	down	yes
LOC107826589	107826589	159	259	280	1201	2347	2101	-2.49294	1.92461e-46	1.33018e-44	down	yes
LOC107826603	107826603	16	42	26	5	7	18	2.00497	0.000930398	0.00346454	up	yes
LOC107826608	107826608	486	478	532	74	132	123	2.71128	3.5785e-56	3.18919e-54	up	yes
LOC107826610	107826610	0	0	0	30	43	58	-7.37196	9.16741e-09	7.51849e-08	down	yes
LOC107826620	107826620	0	2	0	12	24	27	-4.43716	0.000353022	0.00143718	down	yes
LOC107826635	107826635	374	317	316	95	134	115	2.06242	5.74205e-23	1.47393e-21	up	yes
LOC107826647	107826647	0	0	1	70	178	137	-7.9222	9.45384e-11	9.52679e-10	down	yes
LOC107826652	107826652	52	68	53	406	690	650	-2.81197	6.95959e-46	4.7076e-44	down	yes
LOC107826673	107826673	195	384	337	31	48	87	2.98039	2.25218e-23	5.89734e-22	up	yes
LOC107826772	107826772	13	11	51	4	6	2	3.0951	8.65418e-05	0.000399005	up	yes
LOC107826794	107826794	5164	4515	4756	798	1305	1207	2.65206	4.66314e-82	7.86987e-80	up	yes
LOC107826803	107826803	2	3	6	3170	4342	4134	-9.55658	7.16011e-97	1.60232e-94	down	yes
LOC107826831	107826831	20	34	17	122	153	148	-2.08564	6.0041e-10	5.57082e-09	down	yes
LOC107826840	107826840	33	54	43	256	437	385	-2.53539	1.25555e-28	4.24923e-27	down	yes
LOC107826851	107826851	34	9	14	6	0	0	3.54754	0.000872452	0.00326793	up	yes
LOC107826872	107826872	5	6	14	194	235	226	-4.24136	1.89432e-27	6.05599e-26	down	yes
LOC107826870	107826870	2	2	0	30	51	29	-4.2629	2.01445e-06	1.2096e-05	down	yes
LOC107826890	107826890	54	89	73	8	21	19	2.70612	2.62214e-12	3.07342e-11	up	yes
LOC107826904	107826904	237	310	365	50	138	115	2.13831	7.42076e-21	1.67541e-19	up	yes
LOC107826931	107826931	149	225	277	24	92	90	2.22861	5.10538e-13	6.33175e-12	up	yes
LOC107826974	107826974	10	16	14	64	160	116	-2.53647	3.96288e-11	4.1731e-10	down	yes
LOC107827010	107827010	2	2	0	78	107	82	-5.56655	4.80975e-12	5.51537e-11	down	yes
LOC107827025	107827025	2	6	6	30	39	35	-2.4181	0.000107788	0.000487404	down	yes
LOC107827043	107827043	46	70	67	270	568	525	-2.35789	6.1231e-27	1.91532e-25	down	yes
LOC107827076	107827076	25	46	32	4	24	7	2.14636	0.000175278	0.000759805	up	yes
LOC107827098	107827098	2	0	0	8	12	9	-3.316	0.0184887	0.0479774	down	yes
LOC107827099	107827099	0	0	0	32	59	59	-7.55129	2.57923e-09	2.2524e-08	down	yes
LOC107827123	107827123	0	10	26	11339	11929	10580	-9.50304	1.07843e-14	1.54799e-13	down	yes
LOC107827137	107827137	14	17	11	81	133	119	-2.46603	1.22785e-11	1.35271e-10	down	yes
LOC107827142	107827142	0	2	4	8	26	32	-2.90469	0.00193776	0.00666732	down	yes
LOC107827143	107827143	9	21	13	63	114	129	-2.3028	5.07287e-09	4.27925e-08	down	yes
LOC107827146	107827146	1	2	4	25	72	38	-3.71819	5.78159e-07	3.75382e-06	down	yes
LOC107827165	107827165	0	0	0	287	529	505	-10.6906	3.49609e-19	7.10676e-18	down	yes
LOC107827180	107827180	0	0	12	1123	1861	1872	-8.23343	2.07335e-06	1.24188e-05	down	yes
LOC107827229	107827229	6	8	10	111	192	204	-3.87754	6.03517e-23	1.54605e-21	down	yes
LOC107827242	107827242	0	0	0	19	27	49	-6.89643	2.29888e-07	1.5762e-06	down	yes
LOC107827250	107827250	4	2	3	448	922	790	-7.36476	9.18528e-47	6.40059e-45	down	yes
LOC107827253	107827253	22	27	20	216	505	557	-3.64589	3.81759e-35	1.73616e-33	down	yes
LOC107827254	107827254	45	28	26	245	502	485	-3.07556	2.91642e-29	1.01234e-27	down	yes
LOC107827278	107827278	62	81	91	14	30	22	2.34876	6.13728e-12	6.95754e-11	up	yes
LOC107827303	107827303	0	0	0	5	11	3	-4.57847	0.0104456	0.0293587	down	yes
LOC107827318	107827318	0	0	0	5	8	8	-4.73028	0.00532086	0.0162822	down	yes
LOC107827348	107827348	24	38	43	170	277	260	-2.24379	2.47964e-18	4.71418e-17	down	yes
LOC107827351	107827351	2879	2265	2278	138	139	139	4.63998	7.29054e-106	1.91892e-103	up	yes
LOC107827354	107827354	1270	940	1014	247	331	271	2.43054	4.74743e-34	2.05948e-32	up	yes
LOC107827371	107827371	0	0	0	27	54	65	-7.49817	4.43775e-09	3.77105e-08	down	yes
LOC107827404	107827404	2	4	5	129	191	212	-5.08861	1.379e-23	3.64663e-22	down	yes
LOC107827433	107827433	2	2	4	219	504	398	-6.58207	3.20997e-32	1.2921e-30	down	yes
LOC107827450	107827450	0	2	2	50	121	97	-5.51858	1.07318e-11	1.18979e-10	down	yes
LOC107827457	107827457	149	194	143	16	19	30	3.41543	8.58468e-28	2.78832e-26	up	yes
LOC107827477	107827477	37	24	46	380	545	543	-3.27509	1.33248e-42	8.02951e-41	down	yes
LOC107827484	107827484	6	7	0	23	46	40	-2.5038	0.000332042	0.00135841	down	yes
LOC107827486	107827486	380	422	505	1806	3320	3043	-2.11724	5.74503e-60	5.77905e-58	down	yes
LOC107827555	107827555	7	14	9	0	0	3	3.85974	0.00170207	0.00594415	up	yes
LOC107827569	107827569	0	0	0	65	89	68	-8.16133	5.13103e-11	5.33139e-10	down	yes
LOC107827622	107827622	36	37	43	473	680	644	-3.4523	3.34114e-60	3.38775e-58	down	yes
LOC107827644	107827644	195	254	202	995	1896	1750	-2.29647	4.24684e-47	3.00467e-45	down	yes
LOC107827673	107827673	11	6	3	0	0	0	5.71283	0.000480254	0.00189855	up	yes
LOC107827677	107827677	0	0	0	15	25	30	-6.45632	2.06289e-06	1.23664e-05	down	yes
LOC107827720	107827720	4894	3327	3687	940	1028	884	2.54026	1.59812e-30	5.93878e-29	up	yes
LOC107827775	107827775	0	0	0	31	37	39	-7.11218	4.26938e-08	3.22354e-07	down	yes
LOC107827777	107827777	0	0	0	42	72	25	-7.47932	1.03929e-08	8.4675e-08	down	yes
LOC107827790	107827790	0	2	2	58	101	92	-5.45519	1.33038e-11	1.45933e-10	down	yes
LOC107827792	107827792	11	5	13	73	122	62	-2.64526	1.7418e-08	1.38296e-07	down	yes
LOC107827801	107827801	2	0	5	1419	1876	1761	-9.00966	1.43706e-56	1.2875e-54	down	yes
LOC107827814	107827814	41	24	29	7	6	6	2.80284	1.43802e-06	8.80438e-06	up	yes
LOC107827813	107827813	37	43	18	9	4	3	3.04188	4.84516e-06	2.74843e-05	up	yes
LOC107827835	107827835	0	0	0	0	12	14	-4.87655	0.0114314	0.0317534	down	yes
LOC107827858	107827858	73	99	62	17	28	29	2.18748	5.96541e-10	5.53695e-09	up	yes
LOC107827898	107827898	222	205	244	1267	2373	2199	-2.58548	3.21569e-70	4.15658e-68	down	yes
LOC107827899	107827899	0	0	0	16	47	34	-6.88359	2.08203e-07	1.43566e-06	down	yes
LOC107827918	107827918	1579	1737	1606	271	440	452	2.60533	7.35872e-81	1.22162e-78	up	yes
LOC107827921	107827921	2	1	6	98	135	121	-4.81029	7.68744e-17	1.31531e-15	down	yes
LOC107827923	107827923	4	3	2	14	17	26	-2.1441	0.00725538	0.0213761	down	yes
LOC107827924	107827924	599	674	652	2852	4460	4264	-2.07413	3.5006e-71	4.66738e-69	down	yes
LOC107827934	107827934	36	37	44	758	1818	1503	-4.56619	3.36702e-95	7.34083e-93	down	yes
LOC107827943	107827943	14	11	29	0	4	2	3.73352	4.09631e-05	0.000200123	up	yes
LOC107827944	107827944	760	818	852	35	77	55	4.39379	9.41466e-125	3.49092e-122	up	yes
LOC107827964	107827964	1224	1403	1221	311	487	491	2.09758	1.88612e-49	1.43005e-47	up	yes
LOC107827973	107827973	0	0	0	11	46	34	-6.76137	6.02575e-07	3.90088e-06	down	yes
LOC107827980	107827980	126	64	62	26	22	24	2.29999	7.40012e-08	5.40735e-07	up	yes
LOC107828008	107828008	2	4	6	274	695	606	-6.47653	1.98169e-42	1.18433e-40	down	yes
LOC107828017	107828017	59	37	26	353	386	370	-2.69216	6.64052e-18	1.22622e-16	down	yes
LOC107828029	107828029	0	0	0	47	89	103	-8.21566	3.71092e-11	3.91752e-10	down	yes
LOC107828048	107828048	0	0	2	140	248	263	-7.81968	1.07707e-13	1.41454e-12	down	yes
LOC107828063	107828063	188	293	278	33	54	34	3.14968	4.33445e-35	1.96414e-33	up	yes
LOC107828068	107828068	0	0	0	48	114	76	-8.20055	4.20011e-11	4.40921e-10	down	yes
LOC107828074	107828074	228	235	291	41	53	47	2.91578	2.72706e-37	1.36216e-35	up	yes
LOC107828076	107828076	21	18	16	280	438	397	-3.82575	1.1962e-44	7.62432e-43	down	yes
LOC107828109	107828109	0	0	0	210	424	426	-10.3613	5.65649e-18	1.04947e-16	down	yes
LOC107828128	107828128	4	4	4	2264	3201	2826	-8.93754	1.78034e-91	3.58886e-89	down	yes
LOC107828146	107828146	2	0	0	29	75	34	-5.54152	1.33086e-06	8.19373e-06	down	yes
LOC107828182	107828182	0	0	0	4	15	24	-5.68106	0.000201696	0.000863473	down	yes
LOC107828179	107828179	8	21	19	130	230	210	-3.05571	1.61864e-20	3.57813e-19	down	yes
LOC107828190	107828190	4	5	8	60	112	81	-3.3784	5.54404e-12	6.31178e-11	down	yes
LOC107828213	107828213	0	0	0	66	79	39	-7.92636	5.35956e-10	5.00111e-09	down	yes
LOC107828216	107828216	0	0	0	5	11	11	-5.05966	0.00169011	0.00590625	down	yes
LOC107828252	107828252	943	972	1023	186	433	405	2.07656	3.02052e-35	1.37737e-33	up	yes
LOC107828255	107828255	18	14	20	3	9	2	2.43977	0.000824865	0.00310572	up	yes
LOC107828257	107828257	83	75	64	350	541	439	-2.06722	3.1512e-22	7.70716e-21	down	yes
LOC107828273	107828273	42	45	41	274	527	518	-2.82513	2.90238e-36	1.37024e-34	down	yes
LOC107828316	107828316	0	0	0	7	10	4	-4.77345	0.00528344	0.0161868	down	yes
LOC107828343	107828343	417	550	498	2369	3492	3184	-2.12582	5.88784e-58	5.44397e-56	down	yes
LOC107828342	107828342	0	0	2	1696	3341	3010	-11.4372	1.33534e-28	4.50606e-27	down	yes
LOC107828348	107828348	0	0	0	3	7	10	-4.61241	0.00868029	0.0249912	down	yes
LOC107828377	107828377	2	4	2	26	28	29	-2.90356	0.000112616	0.000507883	down	yes
LOC107828393	107828393	0	1	2	6	17	39	-3.8038	0.00107134	0.00392719	down	yes
LOC107828390	107828390	17	28	13	204	478	453	-3.72876	2.71401e-33	1.14319e-31	down	yes
LOC107828413	107828413	8	7	10	48	44	68	-2.20723	1.24529e-05	6.61293e-05	down	yes
LOC107828431	107828431	23	11	28	138	296	273	-2.96327	4.39624e-20	9.47897e-19	down	yes
LOC107828455	107828455	57	40	52	183	388	312	-2.0175	3.70712e-16	6.02039e-15	down	yes
LOC107828510	107828510	0	0	0	51	69	84	-8.02183	1.24458e-10	1.24016e-09	down	yes
LOC107828528	107828528	3	2	0	96	98	125	-5.51394	5.69458e-14	7.70588e-13	down	yes
LOC107828539	107828539	2	0	8	3616	4647	4187	-9.80364	4.21084e-91	8.4548e-89	down	yes
LOC107828540	107828540	4	0	10	70	91	83	-3.64855	1.78223e-10	1.75016e-09	down	yes
LOC107828572	107828572	44	42	60	2	16	20	2.52685	4.42025e-07	2.91465e-06	up	yes
LOC107828581	107828581	497	633	560	2365	4382	4032	-2.14101	2.81931e-59	2.7542e-57	down	yes
LOC107828593	107828593	404	457	579	92	182	156	2.26802	1.48886e-37	7.55572e-36	up	yes
LOC107828604	107828604	0	2	0	211	576	581	-8.84361	4.75085e-17	8.21159e-16	down	yes
LOC107828623	107828623	27	18	6	251	339	292	-3.59457	2.98859e-23	7.76559e-22	down	yes
LOC107828633	107828633	0	0	0	57	110	102	-8.39125	9.51739e-12	1.05979e-10	down	yes
LOC107828640	107828640	3111	2515	2659	426	502	535	2.99737	3.17664e-63	3.41163e-61	up	yes
LOC107828642	107828642	544	532	678	138	224	256	2.02565	1.31442e-32	5.35884e-31	up	yes
LOC107828673	107828673	2	2	14	110	177	182	-4.20651	1.4229e-18	2.75779e-17	down	yes
LOC107828693	107828693	0	8	6	2147	4940	4448	-9.13482	4.66982e-103	1.15718e-100	down	yes
LOC107828713	107828713	183	190	275	49	61	73	2.31656	1.17161e-21	2.7682e-20	up	yes
LOC107828721	107828721	0	0	0	38	61	71	-7.74146	7.81504e-10	7.15051e-09	down	yes
LOC107828733	107828733	18	4	3	38	89	43	-2.16747	0.000556104	0.00217037	down	yes
LOC107828738	107828738	6	4	6	74	83	75	-3.38599	4.00829e-11	4.21829e-10	down	yes
LOC107828739	107828739	2	10	8	10977	16871	15947	-10.5904	7.31794e-207	1.03262e-203	down	yes
LOC107828798	107828798	40	109	89	13	35	36	2.03843	5.07941e-07	3.32127e-06	up	yes
LOC107828809	107828809	399	609	628	96	238	213	2.12457	6.21697e-25	1.76532e-23	up	yes
LOC107828813	107828813	13	16	26	0	2	0	5.31229	1.33722e-05	7.06694e-05	up	yes
LOC107828858	107828858	1	4	3	11	8	48	-2.55168	0.00657262	0.0196009	down	yes
LOC107828857	107828857	3	2	5	3618	6099	5532	-10.0559	1.72869e-100	4.1228e-98	down	yes
LOC107828864	107828864	2	0	2	797	1349	1153	-9.17016	1.45606e-35	6.71203e-34	down	yes
LOC107828886	107828886	0	0	0	1034	1489	1233	-12.2344	7.99586e-25	2.25406e-23	down	yes
LOC107828885	107828885	11	10	17	238	418	342	-4.19732	7.28466e-42	4.23402e-40	down	yes
LOC107828891	107828891	23	9	17	80	118	114	-2.1499	2.8869e-08	2.22909e-07	down	yes
LOC107828918	107828918	346	353	374	53	96	130	2.48106	2.47689e-30	9.09787e-29	up	yes
LOC107828927	107828927	3	0	0	172	256	193	-7.1902	1.67403e-16	2.79274e-15	down	yes
LOC107828928	107828928	2	2	4	57	138	93	-4.62326	9.80072e-14	1.29284e-12	down	yes
LOC107828946	107828946	1662	2507	2886	300	771	679	2.56089	1.30871e-38	6.90354e-37	up	yes
LOC107828971	107828971	1	7	21	8670	15225	13850	-9.88312	9.39806e-32	3.69132e-30	down	yes
LOC107828985	107828985	2	0	8	200	494	353	-6.16112	5.59366e-32	2.21994e-30	down	yes
LOC107828994	107828994	2	6	4	0	0	0	4.90923	0.00790007	0.0230165	up	yes
LOC107829017	107829017	110	111	114	0	4	4	5.92683	4.40922e-24	1.20163e-22	up	yes
LOC107829048	107829048	1	1	8	83	203	155	-4.92142	3.36414e-18	6.35298e-17	down	yes
LOC107829080	107829080	2	14	8	2	0	2	2.97324	0.0163511	0.0432052	up	yes
LOC107829084	107829084	0	0	0	101	224	170	-9.26105	2.24445e-14	3.14353e-13	down	yes
LOC107829086	107829086	1	1	0	21	17	21	-4.4295	0.000326359	0.00133785	down	yes
LOC107829099	107829099	20	45	60	6	20	10	2.32498	1.0004e-05	5.38456e-05	up	yes
LOC107829131	107829131	0	0	0	21	39	80	-7.4258	1.54373e-08	1.23283e-07	down	yes
LOC107829142	107829142	5	2	4	33	53	39	-2.99155	2.48909e-06	1.47456e-05	down	yes
LOC107829154	107829154	0	0	0	4	14	11	-5.12609	0.00145338	0.00515827	down	yes
LOC107829164	107829164	0	2	1	84	182	164	-6.61986	8.22464e-14	1.09602e-12	down	yes
LOC107829183	107829183	16	33	31	1	16	12	2.06354	0.00115646	0.00420133	up	yes
LOC107829187	107829187	0	3	2	35	51	50	-4.27086	9.05119e-08	6.53206e-07	down	yes
LOC107829209	107829209	5	18	15	2	5	5	2.18035	0.00844363	0.024407	up	yes
LOC107829248	107829248	0	0	0	6	13	2	-4.73152	0.00791028	0.0230396	down	yes
LOC107829310	107829310	77	30	45	11	9	3	3.19325	6.73954e-08	4.94742e-07	up	yes
LOC107829337	107829337	1216	1231	1159	317	509	352	2.12681	2.86027e-38	1.49178e-36	up	yes
LOC107829370	107829370	9	12	8	332	593	546	-5.13697	6.95824e-57	6.28953e-55	down	yes
LOC107829400	107829400	202	238	285	47	122	88	2.03946	2.4487e-19	5.03202e-18	up	yes
LOC107829413	107829413	25	29	35	145	198	200	-2.11394	1.77212e-14	2.50131e-13	down	yes
LOC107829462	107829462	19	21	36	249	587	500	-3.58907	8.47997e-39	4.4966e-37	down	yes
LOC107829473	107829473	2884	3215	3253	612	817	791	2.56981	3.01386e-90	5.9805e-88	up	yes
LOC107829476	107829476	0	0	0	10	27	38	-6.50722	2.42759e-06	1.4398e-05	down	yes
LOC107829490	107829490	1788	1417	1631	368	317	314	2.7205	8.5865e-32	3.37605e-30	up	yes
LOC107829499	107829499	2	2	2	95	208	173	-5.76419	1.16161e-18	2.27305e-17	down	yes
LOC107829516	107829516	0	0	0	27	87	58	-7.70175	1.52494e-09	1.35809e-08	down	yes
LOC107829527	107829527	56	67	90	994	1891	1746	-3.91425	4.21879e-106	1.1162e-103	down	yes
LOC107829568	107829568	4	4	2	20	30	18	-2.26025	0.0025311	0.00844614	down	yes
LOC107829645	107829645	130	212	252	10	46	54	3.00055	6.90024e-18	1.27048e-16	up	yes
LOC107829661	107829661	0	0	0	3	15	20	-5.48859	0.000480626	0.00189973	down	yes
LOC107829671	107829671	31	35	41	160	284	264	-2.20308	6.8161e-19	1.35785e-17	down	yes
LOC107829678	107829678	1261	1269	1170	6118	8869	8494	-2.15542	2.65871e-59	2.6023e-57	down	yes
LOC107829697	107829697	0	17	4	59	106	111	-3.21574	0.00594698	0.0179459	down	yes
LOC107829710	107829710	9	16	48	26560	49854	45698	-10.2229	1.27442e-54	1.09914e-52	down	yes
LOC107829744	107829744	46	34	36	9	11	15	2.24924	2.07964e-06	1.2455e-05	up	yes
LOC107829751	107829751	2	0	2	1049	1560	1407	-9.46852	7.94978e-38	4.09575e-36	down	yes
LOC107829783	107829783	0	0	0	6	4	6	-4.42708	0.0147048	0.0394439	down	yes
LOC107829800	107829800	0	0	0	8	4	9	-4.82937	0.00463337	0.0144196	down	yes
LOC107829801	107829801	1	1	0	27	35	34	-5.08704	1.08294e-05	5.79869e-05	down	yes
LOC107829809	107829809	0	0	0	12	20	36	-6.39925	3.98815e-06	2.29283e-05	down	yes
LOC107829810	107829810	0	0	0	181	339	375	-10.1222	3.73856e-17	6.50616e-16	down	yes
LOC107829823	107829823	2	4	8	351	556	549	-6.19027	2.48654e-47	1.78157e-45	down	yes
LOC107829863	107829863	0	2	0	50	87	87	-6.28289	8.401e-09	6.91561e-08	down	yes
LOC107829870	107829870	0	2	4	3583	3949	3396	-10.3785	1.36842e-62	1.44521e-60	down	yes
LOC107829872	107829872	45	34	33	248	225	261	-2.24931	1.76686e-13	2.27978e-12	down	yes
LOC107829909	107829909	164	188	186	856	1431	1258	-2.20238	2.05345e-54	1.76204e-52	down	yes
LOC107829924	107829924	12	37	37	178	231	188	-2.33509	3.09936e-12	3.61028e-11	down	yes
LOC107829933	107829933	256	228	203	61	70	56	2.36974	5.78623e-20	1.2371e-18	up	yes
LOC107829994	107829994	5883	7307	9001	1108	2362	2232	2.49889	7.50865e-59	7.14292e-57	up	yes
LOC107829999	107829999	25	32	41	4	6	7	3.03206	7.87877e-08	5.73647e-07	up	yes
LOC107830011	107830011	2	5	0	132	225	252	-5.91245	2.08482e-22	5.17629e-21	down	yes
LOC107830012	107830012	0	0	0	70	206	170	-9.07992	1.29028e-13	1.68366e-12	down	yes
LOC107830050	107830050	2	0	0	22	88	46	-5.67276	7.89784e-07	5.02131e-06	down	yes
LOC107830056	107830056	3	7	14	0	2	2	3.1289	0.00984071	0.0278619	up	yes
LOC107830072	107830072	2	14	24	108	183	99	-2.82122	3.68812e-09	3.16314e-08	down	yes
LOC107830081	107830081	80	111	122	4438	6562	6119	-5.27605	7.29932e-271	2.18117e-267	down	yes
LOC107830092	107830092	16	18	37	13	2	5	2.12971	0.00422029	0.0132903	up	yes
LOC107830104	107830104	5	8	8	53	49	58	-2.47748	1.95688e-06	1.1774e-05	down	yes
LOC107830130	107830130	15	19	26	198	445	360	-3.52126	1.06584e-34	4.73697e-33	down	yes
LOC107830137	107830137	0	4	2	833	1654	1482	-8.83278	1.91852e-47	1.38239e-45	down	yes
LOC107830164	107830164	8	11	5	42	121	107	-2.91175	1.10516e-09	9.96642e-09	down	yes
LOC107830202	107830202	5746	5157	4960	1098	1394	1354	2.54235	7.4313e-57	6.7052e-55	up	yes
LOC107830241	107830241	41	35	46	889	1469	1244	-4.36852	6.61434e-113	1.94221e-110	down	yes
LOC107830242	107830242	0	0	0	2	8	17	-5.00407	0.00337832	0.010924	down	yes
LOC107830268	107830268	13	29	33	288	619	590	-3.78309	3.59934e-43	2.20028e-41	down	yes
LOC107830286	107830286	0	0	0	6	11	4	-4.74171	0.00585995	0.0177159	down	yes
LOC107830290	107830290	10	5	13	488	611	463	-5.33026	5.88801e-51	4.59455e-49	down	yes
LOC107830301	107830301	58	83	82	468	1053	765	-2.81618	1.1027e-43	6.8229e-42	down	yes
LOC107830346	107830346	2	1	8	16	32	17	-2.06599	0.0104512	0.0293711	down	yes
LOC107830351	107830351	7	1	12	176	288	252	-4.65093	1.32279e-29	4.6892e-28	down	yes
LOC107830369	107830369	132	211	169	14	11	21	3.96328	2.28322e-31	8.82019e-30	up	yes
LOC107830375	107830375	434	637	837	71	147	165	2.84156	1.13757e-36	5.48265e-35	up	yes
LOC107830384	107830384	47	62	45	570	810	704	-3.2597	3.15637e-55	2.75973e-53	down	yes
LOC107830402	107830402	26	24	52	5	10	9	2.5985	2.25061e-06	1.34125e-05	up	yes
LOC107830490	107830490	2	0	2	59	71	47	-5.00042	4.0045e-09	3.42063e-08	down	yes
LOC107830507	107830507	6423	6011	6442	913	1194	1043	3.07526	1.91907e-97	4.3716e-95	up	yes
LOC107830508	107830508	1830	1834	1887	211	321	349	3.17514	4.48411e-114	1.33993e-111	up	yes
LOC107830528	107830528	0	0	2	291	580	546	-8.93104	9.08535e-18	1.65957e-16	down	yes
LOC107830527	107830527	0	2	0	260	354	324	-8.38107	9.94157e-16	1.56596e-14	down	yes
LOC107830534	107830534	33	29	51	707	1596	1409	-4.4895	4.57617e-86	8.30232e-84	down	yes
LOC107830535	107830535	2	0	1	46	72	51	-5.30733	1.55083e-08	1.2381e-07	down	yes
LOC107830539	107830539	0	0	1	30	62	51	-6.51416	2.88429e-07	1.94917e-06	down	yes
LOC107830543	107830543	1214	1136	1105	169	248	251	2.88942	1.4948e-73	2.07471e-71	up	yes
LOC107830545	107830545	11	7	17	294	562	476	-4.7209	2.13106e-51	1.68596e-49	down	yes
LOC107830560	107830560	362	461	501	4558	7406	6385	-3.28572	8.07822e-159	5.00446e-156	down	yes
LOC107830575	107830575	0	0	0	5	7	10	-4.79811	0.0043811	0.0137338	down	yes
LOC107830664	107830664	19	17	40	6	13	8	2.00469	0.000620694	0.00239649	up	yes
LOC107830713	107830713	6	21	4	0	0	0	6.29629	4.81851e-05	0.000232809	up	yes
LOC107830727	107830727	133	188	202	17	14	16	3.95084	2.5399e-34	1.11132e-32	up	yes
LOC107830728	107830728	2544	2777	2413	448	593	547	2.78224	1.67019e-76	2.53266e-74	up	yes
LOC107830741	107830741	0	0	0	81	80	96	-8.39538	1.26742e-11	1.39389e-10	down	yes
LOC107830798	107830798	50	78	65	2008	3970	3765	-5.11995	8.68266e-176	7.87626e-173	down	yes
LOC107830851	107830851	2093	1900	1961	524	774	699	2.08903	4.38653e-48	3.21082e-46	up	yes
LOC107830862	107830862	0	0	0	15	21	13	-5.9857	2.7549e-05	0.000138643	down	yes
LOC107830918	107830918	344	475	565	87	155	131	2.40119	1.88185e-36	8.97614e-35	up	yes
LOC107830936	107830936	34	32	56	247	468	443	-2.71959	3.18153e-29	1.10019e-27	down	yes
LOC107830949	107830949	67	96	83	16	34	15	2.44176	1.78035e-11	1.93124e-10	up	yes
LOC107830961	107830961	161	133	112	31	40	27	2.5584	9.6172e-16	1.51911e-14	up	yes
LOC107830979	107830979	0	0	0	29	74	62	-7.66037	1.5361e-09	1.36755e-08	down	yes
LOC107831002	107831002	0	0	0	13	57	34	-6.9511	2.15552e-07	1.48371e-06	down	yes
LOC107831006	107831006	0	0	4	151	227	264	-6.81764	7.2576e-19	1.44015e-17	down	yes
LOC107831012	107831012	1	8	0	774	1437	1381	-8.10791	1.99085e-16	3.30501e-15	down	yes
LOC107831029	107831029	52	53	52	424	785	689	-3.06362	6.39762e-55	5.55543e-53	down	yes
LOC107831081	107831081	0	3	0	48	101	76	-5.69238	7.11279e-10	6.54096e-09	down	yes
LOC107831083	107831083	0	2	0	214	555	463	-8.70244	1.0406e-16	1.76499e-15	down	yes
LOC107831091	107831091	0	2	6	7	25	32	-2.44908	0.00833823	0.0241394	down	yes
LOC107831101	107831101	18	32	21	130	209	164	-2.31764	4.87734e-14	6.64425e-13	down	yes
LOC107831122	107831122	2	2	5	1984	3261	2999	-9.32392	3.57426e-78	5.58673e-76	down	yes
LOC107831128	107831128	8	9	9	2	0	3	2.83012	0.00862535	0.0248545	up	yes
LOC107831140	107831140	53	69	90	21	27	24	2.04302	5.90716e-09	4.94688e-08	up	yes
LOC107831186	107831186	0	3	6	1999	1345	1351	-8.67923	2.46359e-24	6.79412e-23	down	yes
LOC107831203	107831203	22	32	15	9	6	7	2.10809	0.000766376	0.00290531	up	yes
LOC107831270	107831270	33	45	58	4	5	10	3.34235	2.21939e-10	2.16065e-09	up	yes
LOC107831306	107831306	245	209	263	31	44	30	3.27803	2.02127e-37	1.02066e-35	up	yes
LOC107831315	107831315	0	0	0	63	108	94	-8.38469	9.41931e-12	1.05001e-10	down	yes
LOC107831342	107831342	0	0	4	561	1222	1096	-8.94565	3.39121e-33	1.42372e-31	down	yes
LOC107831375	107831375	23	21	43	2	10	14	2.30381	0.000130325	0.000580125	up	yes
LOC107831396	107831396	505	407	469	133	163	193	2.00319	1.33309e-23	3.52891e-22	up	yes
LOC107831449	107831449	14	11	16	3	0	5	2.8114	0.0018026	0.00625054	up	yes
LOC107831457	107831457	26	17	6	1790	3779	3563	-6.94974	2.91908e-34	1.27503e-32	down	yes
LOC107831474	107831474	82	77	75	7	24	30	2.51074	6.12176e-11	6.30662e-10	up	yes
LOC107831488	107831488	16	14	18	3	2	2	3.25184	8.02423e-05	0.000372667	up	yes
LOC107831494	107831494	83	70	94	1167	2554	2281	-4.05065	1.60317e-104	4.1131e-102	down	yes
LOC107831580	107831580	18	18	14	0	5	7	2.66575	0.000742879	0.00282488	up	yes
LOC107831588	107831588	0	0	0	45	69	98	-8.057	1.21019e-10	1.20708e-09	down	yes
LOC107831634	107831634	0	0	0	11	13	18	-5.75138	8.39499e-05	0.000387935	down	yes
LOC107831640	107831640	10	1	11	969	1826	1674	-7.13189	2.64951e-94	5.56168e-92	down	yes
LOC107831662	107831662	13	26	23	173	393	272	-3.21857	1.12715e-26	3.48284e-25	down	yes
LOC107831663	107831663	2	0	0	34	130	75	-6.29484	1.58874e-08	1.26638e-07	down	yes
LOC107831682	107831682	0	0	0	34	62	50	-7.52004	3.05909e-09	2.65276e-08	down	yes
LOC107831685	107831685	1	0	2	14	50	50	-4.66093	4.66518e-06	2.65353e-05	down	yes
LOC107831734	107831734	0	5	2	59	90	68	-4.46198	4.44017e-11	4.64585e-10	down	yes
LOC107831752	107831752	33865	44613	49124	4425	9695	8343	3.04735	3.96077e-98	9.22951e-96	up	yes
LOC107831753	107831753	1814	1358	2001	424	759	671	2.01116	5.37447e-33	2.2269e-31	up	yes
LOC107831759	107831759	0	0	0	10	7	3	-4.80674	0.00579913	0.0175612	down	yes
LOC107831760	107831760	0	0	0	41	89	83	-8.04214	1.11692e-10	1.11689e-09	down	yes
LOC107831771	107831771	0	0	0	7	4	6	-4.53582	0.0111068	0.0309538	down	yes
LOC107831815	107831815	3	2	2	60	114	56	-4.51705	2.71483e-11	2.9046e-10	down	yes
LOC107831828	107831828	430	446	484	52	59	57	3.5112	3.93732e-67	4.62991e-65	up	yes
LOC107831831	107831831	4	13	5	1	0	1	3.90615	0.00584398	0.0176728	up	yes
LOC107831842	107831842	0	2	2	115	289	264	-6.82536	1.26851e-18	2.47366e-17	down	yes
LOC107831856	107831856	11	4	5	1	0	0	4.7432	0.00272407	0.0090144	up	yes
LOC107831861	107831861	2	9	8	152	288	279	-4.71524	2.416e-30	8.88062e-29	down	yes
LOC107831864	107831864	0	0	2	19	54	32	-5.16353	1.1586e-05	6.1849e-05	down	yes
LOC107831879	107831879	77	92	137	534	949	866	-2.42557	2.16018e-37	1.08756e-35	down	yes
LOC107831904	107831904	20	33	26	113	199	203	-2.18021	1.15116e-13	1.50815e-12	down	yes
LOC107831925	107831925	2	2	1	18	26	17	-3.10948	0.000630086	0.00242924	down	yes
LOC107831917	107831917	12	17	14	0	0	9	2.82918	0.00581375	0.0175992	up	yes
LOC107831934	107831934	14	21	24	0	8	0	3.49848	0.000147679	0.000649069	up	yes
LOC107831952	107831952	40	95	88	13	31	31	2.09758	9.88544e-08	7.10471e-07	up	yes
LOC107831953	107831953	3697	4202	4340	424	824	802	3.1144	1.96345e-131	8.31178e-129	up	yes
LOC107831975	107831975	361	372	288	78	113	160	2.07215	8.64853e-19	1.70285e-17	up	yes
LOC107831983	107831983	4	3	6	0	0	0	5.03587	0.00483121	0.0149592	up	yes
LOC107831987	107831987	236	213	211	27	54	51	2.86218	2.70495e-31	1.04335e-29	up	yes
LOC107831995	107831995	0	0	2	9	25	17	-4.13136	0.00142886	0.00508081	down	yes
LOC107831997	107831997	3	9	14	0	0	0	6.00225	0.00012605	0.000562919	up	yes
LOC107832004	107832004	8	6	2	167	253	270	-4.90884	1.93299e-29	6.78136e-28	down	yes
LOC107832009	107832009	96	197	192	11	26	41	3.16724	6.59202e-19	1.31476e-17	up	yes
LOC107832019	107832019	1	0	2	553	1603	1499	-9.67085	5.48532e-29	1.88149e-27	down	yes
LOC107832040	107832040	22	45	55	198	366	322	-2.34852	1.31754e-18	2.56533e-17	down	yes
LOC107832048	107832048	7	21	17	268	443	402	-4.11954	2.36766e-43	1.45435e-41	down	yes
LOC107832080	107832080	11	19	20	2	4	2	3.15006	8.51705e-05	0.000393124	up	yes
LOC107832093	107832093	2	1	1	10	35	19	-3.407	0.000600037	0.00232433	down	yes
LOC107832104	107832104	0	0	2	24	24	26	-4.76324	8.34621e-05	0.000386103	down	yes
LOC107832110	107832110	0	2	2	192	423	372	-7.40157	1.54275e-22	3.8625e-21	down	yes
LOC107832117	107832117	1031	1190	907	268	378	439	2.04477	2.22656e-31	8.61439e-30	up	yes
LOC107832134	107832134	377	605	600	102	223	185	2.16294	7.68967e-28	2.50082e-26	up	yes
LOC107832154	107832154	617	752	872	122	302	244	2.29213	1.7235e-37	8.73771e-36	up	yes
LOC107832223	107832223	351	242	255	98	111	80	2.03897	1.33829e-13	1.74328e-12	up	yes
LOC107832262	107832262	12	7	6	55	126	68	-2.7586	7.52635e-09	6.22892e-08	down	yes
LOC107832266	107832266	0	0	0	16	12	13	-5.78902	8.36369e-05	0.000386805	down	yes
LOC107832276	107832276	1	0	0	15	10	11	-4.65385	0.00167473	0.00585792	down	yes
LOC107832284	107832284	54	34	43	12	14	6	2.52474	5.14974e-07	3.36422e-06	up	yes
LOC107832296	107832296	134	147	189	14	36	15	3.38309	3.0143e-26	9.10906e-25	up	yes
LOC107832328	107832328	6	2	4	49	70	52	-3.32982	1.64649e-08	1.31077e-07	down	yes
LOC107832346	107832346	23	37	58	271	483	386	-2.76729	9.4713e-27	2.93552e-25	down	yes
LOC107832372	107832372	0	0	0	55	115	116	-8.46874	6.32967e-12	7.15967e-11	down	yes
LOC107832386	107832386	730	540	539	126	135	130	2.69983	1.12928e-30	4.23054e-29	up	yes
LOC107832427	107832427	3	9	8	1813	2441	2205	-7.84924	1.51367e-106	4.06841e-104	down	yes
LOC107832435	107832435	4	4	4	10	33	37	-2.15075	0.00276857	0.00914556	down	yes
LOC107832455	107832455	0	0	2	16	12	22	-4.2107	0.00116091	0.00421627	down	yes
LOC107832477	107832477	16	16	12	6	2	7	2.007	0.00763948	0.0223573	up	yes
LOC107832483	107832483	376	458	530	60	82	85	3.0863	2.61611e-59	2.56556e-57	up	yes
LOC107832513	107832513	69	84	65	429	764	639	-2.54414	3.02431e-40	1.66448e-38	down	yes
LOC107832524	107832524	3	6	10	151	355	335	-4.91957	7.08779e-32	2.79544e-30	down	yes
LOC107832542	107832542	15	29	25	5	12	6	2.10717	0.000431882	0.00172356	up	yes
LOC107832546	107832546	21	7	6	63	108	61	-2.22393	1.35415e-05	7.14995e-05	down	yes
LOC107832605	107832605	84	114	145	709	1774	1684	-3.04797	3.02777e-45	1.98718e-43	down	yes
LOC107832632	107832632	0	0	2	1771	3926	3279	-11.5833	3.59484e-29	1.24059e-27	down	yes
LOC107832657	107832657	6	14	4	0	0	0	5.93256	0.000172901	0.000750636	up	yes
LOC107832660	107832660	326	246	287	28	38	42	3.51231	1.19384e-42	7.21118e-41	up	yes
LOC107832678	107832678	0	0	0	7	22	16	-5.76977	8.59114e-05	0.000396278	down	yes
LOC107832683	107832683	12	11	13	113	157	142	-3.01877	4.76981e-17	8.24155e-16	down	yes
LOC107832688	107832688	0	2	1	11	10	10	-2.93735	0.0165554	0.0436541	down	yes
LOC107832697	107832697	55	44	84	14	7	30	2.31398	2.77184e-06	1.63254e-05	up	yes
LOC107832711	107832711	387	388	437	80	161	131	2.2367	1.83429e-36	8.75752e-35	up	yes
LOC107832765	107832765	2	3	10	6106	11375	10107	-10.3168	1.99721e-150	1.13996e-147	down	yes
LOC107832766	107832766	0	0	0	14	32	17	-6.29212	5.72272e-06	3.20941e-05	down	yes
LOC107832788	107832788	44	39	51	382	545	486	-2.89957	8.11948e-41	4.58801e-39	down	yes
LOC107832791	107832791	18	27	26	6	4	6	2.6123	3.00838e-05	0.000150386	up	yes
LOC107832794	107832794	754	694	641	215	184	214	2.22714	5.76256e-22	1.38801e-20	up	yes
LOC107832800	107832800	63	58	74	15	23	19	2.28558	2.85499e-10	2.74814e-09	up	yes
LOC107832838	107832838	27	25	29	359	674	608	-3.80759	2.55509e-59	2.51056e-57	down	yes
LOC107832849	107832849	0	0	0	15	12	8	-5.57659	0.000252493	0.00105872	down	yes
LOC107758907	107758907	0	0	0	52	73	58	-7.87778	3.2045e-10	3.07374e-09	down	yes
LOC107758911	107758911	0	1	1	22	35	35	-5.01532	1.68248e-05	8.76601e-05	down	yes
LOC107758910	107758910	4	0	2	49	140	115	-5.08146	4.22681e-13	5.28601e-12	down	yes
LOC107758920	107758920	2	2	3	25	60	67	-3.88289	5.61546e-08	4.17413e-07	down	yes
LOC107758923	107758923	37	26	15	133	197	205	-2.24381	3.02126e-11	3.21822e-10	down	yes
LOC107758925	107758925	57	48	73	297	596	518	-2.45007	5.28921e-30	1.90693e-28	down	yes
LOC107758936	107758936	10	0	4	61	163	94	-3.91794	1.26027e-11	1.38633e-10	down	yes
LOC107758960	107758960	170	192	188	5734	12071	10900	-5.15739	3.77249e-259	1.00863e-255	down	yes
LOC107758987	107758987	1060	1496	1519	188	410	388	2.5853	5.86283e-54	4.96376e-52	up	yes
LOC107759009	107759009	0	2	0	20	73	66	-5.72188	6.20085e-07	4.0025e-06	down	yes
LOC107759023	107759023	2398	2155	1402	586	487	471	2.39323	4.76308e-08	3.57611e-07	up	yes
LOC107759035	107759035	57	24	35	10	15	7	2.38417	1.20508e-05	6.41821e-05	up	yes
LOC107759045	107759045	10	28	35	2	14	7	2.22936	0.000979669	0.00362569	up	yes
LOC107759046	107759046	13	26	20	118	140	128	-2.2399	1.12446e-10	1.12377e-09	down	yes
LOC107759050	107759050	6	8	3	74	138	131	-3.79688	5.2299e-16	8.39677e-15	down	yes
LOC107759058	107759058	0	0	2	264	497	457	-8.72008	5.22456e-17	9.01809e-16	down	yes
LOC107759072	107759072	8	6	2	36	38	20	-2.08788	0.00231152	0.00779494	down	yes
LOC107759087	107759087	0	0	2	47	59	58	-5.87926	1.33218e-07	9.41739e-07	down	yes
LOC107759135	107759135	16	11	6	59	169	158	-2.9513	1.62479e-11	1.76817e-10	down	yes
LOC107759162	107759162	0	4	4	40	87	88	-4.21308	1.2975e-10	1.29061e-09	down	yes
LOC107759175	107759175	60	33	26	0	2	3	5.15937	6.80411e-10	6.26503e-09	up	yes
LOC107759201	107759201	5	5	2	26	32	86	-3.03698	9.11135e-06	4.9402e-05	down	yes
LOC107759204	107759204	3	11	23	52	107	109	-2.34686	1.2245e-06	7.56913e-06	down	yes
LOC107759248	107759248	0	0	0	34	101	116	-8.24445	5.73219e-11	5.92524e-10	down	yes
LOC107759260	107759260	0	0	3	6	13	28	-3.43692	0.00551338	0.016795	down	yes
LOC107759291	107759291	0	4	3	75	16	8	-3.65162	0.000389929	0.00157094	down	yes
LOC107759305	107759305	0	0	0	35	32	18	-6.84611	4.34097e-07	2.86572e-06	down	yes
LOC107759321	107759321	3	2	5	4138	6546	6024	-10.1955	2.99322e-103	7.45355e-101	down	yes
LOC107759325	107759325	0	2	8	13	27	23	-2.16278	0.0123208	0.0338737	down	yes
LOC107759332	107759332	12	15	13	418	795	634	-4.99951	1.71213e-68	2.09577e-66	down	yes
LOC107759369	107759369	963	836	787	126	167	158	3.03012	7.49426e-58	6.89676e-56	up	yes
LOC107759374	107759374	45	42	38	234	379	393	-2.48251	1.77538e-26	5.42645e-25	down	yes
LOC107759397	107759397	0	0	2	129	300	253	-7.86445	8.9835e-14	1.19183e-12	down	yes
LOC107759406	107759406	28	36	70	292	610	480	-2.84479	1.04925e-26	3.2461e-25	down	yes
LOC107759457	107759457	21	23	20	0	5	3	3.58461	4.39812e-06	2.51062e-05	up	yes
LOC107759476	107759476	30	30	33	148	201	188	-2.03297	1.07432e-13	1.41128e-12	down	yes
LOC107759479	107759479	5	19	22	218	525	437	-4.14062	8.04704e-36	3.73658e-34	down	yes
LOC107759499	107759499	2	2	2	21	30	27	-3.19856	8.38259e-05	0.000387489	down	yes
LOC107759519	107759519	2	4	19	6594	10423	9626	-9.59768	1.52941e-39	8.26514e-38	down	yes
LOC107759536	107759536	0	0	0	7	16	11	-5.39716	0.000421985	0.00168771	down	yes
LOC107759569	107759569	0	0	0	3	9	18	-5.17207	0.00161165	0.00565792	down	yes
LOC107759570	107759570	16	13	9	124	299	317	-3.70929	1.4309e-24	3.98073e-23	down	yes
LOC107759619	107759619	2	0	0	10	18	12	-3.76953	0.00444813	0.0139215	down	yes
LOC107759661	107759661	126	140	180	26	51	41	2.43842	1.9669e-20	4.33477e-19	up	yes
LOC107759672	107759672	0	2	0	43	131	131	-6.6728	1.19238e-09	1.07131e-08	down	yes
LOC107759693	107759693	0	0	0	285	363	257	-10.2038	2.76226e-17	4.85872e-16	down	yes
LOC107759728	107759728	0	0	0	14	26	24	-6.32423	4.05871e-06	2.33181e-05	down	yes
LOC107759729	107759729	0	0	2	44	68	43	-5.78895	2.69881e-07	1.82991e-06	down	yes
LOC107759733	107759733	4	0	4	275	505	494	-6.78246	3.81481e-35	1.73616e-33	down	yes
LOC107759735	107759735	3937	3396	3480	536	707	729	2.96183	5.19131e-79	8.26688e-77	up	yes
LOC107759737	107759737	10	9	6	298	411	308	-4.85432	1.14635e-39	6.20827e-38	down	yes
LOC107759748	107759748	9	9	11	78	147	137	-3.1105	1.65819e-15	2.55953e-14	down	yes
LOC107759750	107759750	2	7	8	20	71	70	-2.67191	9.88508e-06	5.32392e-05	down	yes
LOC107759793	107759793	0	0	0	32	87	69	-7.84344	4.97897e-10	4.66397e-09	down	yes
LOC107759821	107759821	0	6	2	35	79	83	-4.07842	2.21155e-09	1.9457e-08	down	yes
LOC107759839	107759839	149	159	219	21	53	32	2.84584	1.56251e-24	4.34449e-23	up	yes
LOC107759851	107759851	10	3	22	0	0	4	3.66358	0.0030562	0.00999304	up	yes
LOC107759861	107759861	6	8	16	2	0	2	3.31627	0.00294256	0.00965688	up	yes
LOC107759889	107759889	0	2	10	25	31	16	-2.18039	0.0112721	0.0313571	down	yes
LOC107759893	107759893	286	258	309	50	61	53	2.87533	4.90892e-37	2.42105e-35	up	yes
LOC107759954	107759954	22	20	20	5	5	6	2.45392	0.00011316	0.000510017	up	yes
LOC107759975	107759975	0	2	9	668	1950	1704	-8.09204	1.07044e-18	2.09708e-17	down	yes
LOC107760004	107760004	250	217	221	24	78	24	3.02171	5.24066e-20	1.12329e-18	up	yes
LOC107760005	107760005	7	10	14	52	146	83	-2.62725	3.01994e-09	2.62104e-08	down	yes
LOC107760031	107760031	8	10	27	237	673	610	-4.51949	2.92536e-37	1.45834e-35	down	yes
LOC107760087	107760087	94	99	158	8	22	20	3.34172	4.2114e-21	9.64541e-20	up	yes
LOC107760150	107760150	3514	2839	2374	739	953	818	2.30213	1.06541e-29	3.79003e-28	up	yes
LOC107760179	107760179	2	0	0	195	337	259	-8.1079	8.60755e-15	1.24681e-13	down	yes
LOC107760184	107760184	4	0	0	8	47	32	-3.7672	0.000315474	0.00129723	down	yes
LOC107760195	107760195	0	0	1	42	63	64	-6.7838	6.34759e-08	4.67795e-07	down	yes
LOC107760205	107760205	65	77	98	4	11	11	3.7337	1.03788e-18	2.03487e-17	up	yes
LOC107760242	107760242	1	5	0	19	19	16	-2.7164	0.00486051	0.0150398	down	yes
LOC107760247	107760247	110	91	131	17	41	60	2.04864	9.74205e-10	8.84357e-09	up	yes
LOC107760251	107760251	6	6	5	43	73	84	-3.02448	3.33612e-09	2.87776e-08	down	yes
LOC107760253	107760253	306	226	334	41	43	60	3.08527	1.59173e-32	6.45317e-31	up	yes
LOC107760257	107760257	42	55	51	237	431	387	-2.30761	1.96665e-26	5.99662e-25	down	yes
LOC107760287	107760287	20	35	40	159	222	229	-2.19236	4.09477e-15	6.10044e-14	down	yes
LOC107760309	107760309	0	0	0	26	50	56	-7.35895	9.65949e-09	7.90038e-08	down	yes
LOC107760333	107760333	32	12	24	4	8	3	2.72245	9.35296e-05	0.000428191	up	yes
LOC107760385	107760385	14	11	8	0	4	4	2.66448	0.00470816	0.0146156	up	yes
LOC107760435	107760435	6	20	28	0	2	14	2.31454	0.0141571	0.0381986	up	yes
LOC107760444	107760444	7	20	2	0	0	0	6.21144	0.000104756	0.000475049	up	yes
LOC107760453	107760453	515	362	445	4388	4652	4325	-2.86821	3.70271e-42	2.18714e-40	down	yes
LOC107760487	107760487	10	10	17	1	0	4	3.37943	0.000910471	0.00339931	up	yes
LOC107760496	107760496	12	20	21	0	0	0	7.05636	1.96756e-07	1.36042e-06	up	yes
LOC107760503	107760503	84	85	112	387	654	597	-2.02639	2.01195e-29	7.04861e-28	down	yes
LOC107760517	107760517	7	13	28	205	534	424	-4.05411	4.61677e-32	1.84522e-30	down	yes
LOC107760533	107760533	36	37	42	301	333	303	-2.56131	2.28658e-22	5.65786e-21	down	yes
LOC107760561	107760561	0	2	0	168	477	412	-8.47176	9.71123e-16	1.53205e-14	down	yes
LOC107760581	107760581	2	7	11	2315	3705	3506	-8.38533	5.16164e-128	2.06462e-125	down	yes
LOC107760582	107760582	0	0	0	629	909	784	-11.538	3.26519e-22	7.97061e-21	down	yes
LOC107760595	107760595	196	198	226	813	1559	1332	-2.04511	5.96863e-44	3.71569e-42	down	yes
LOC107760604	107760604	0	2	4	233	444	390	-6.94664	1.25475e-28	4.24923e-27	down	yes
LOC107760606	107760606	0	4	4	11	26	14	-2.16002	0.0168934	0.0443818	down	yes
LOC107760619	107760619	0	0	0	6	17	12	-5.41712	0.000409083	0.00164108	down	yes
LOC107760650	107760650	0	0	0	5	8	5	-4.5233	0.010525	0.0295497	down	yes
LOC107760658	107760658	0	0	0	245	574	602	-10.7664	3.31642e-19	6.75233e-18	down	yes
LOC107760691	107760691	2	5	5	0	0	0	4.90348	0.00783767	0.0228465	up	yes
LOC107760685	107760685	8	11	2	54	60	85	-2.73941	3.26671e-07	2.1939e-06	down	yes
LOC107760744	107760744	0	0	0	175	222	203	-9.59922	1.86458e-15	2.86333e-14	down	yes
LOC107760745	107760745	2	0	4	839	1173	1262	-8.59039	6.90645e-45	4.46362e-43	down	yes
LOC107760749	107760749	46	73	61	20	27	16	2.00002	2.41333e-07	1.64822e-06	up	yes
LOC107760760	107760760	200	169	187	48	68	54	2.21965	1.68793e-19	3.51415e-18	up	yes
LOC107760802	107760802	60	62	123	347	700	532	-2.16911	4.95911e-19	9.96904e-18	down	yes
LOC107760817	107760817	0	0	0	2	11	6	-4.48467	0.0139673	0.0377466	down	yes
LOC107760832	107760832	0	0	0	7	6	10	-4.91132	0.00304945	0.00997353	down	yes
LOC107760830	107760830	0	0	0	516	800	877	-11.4367	7.73428e-22	1.84804e-20	down	yes
LOC107760849	107760849	0	0	0	1114	1749	1605	-12.4691	7.80611e-26	2.31761e-24	down	yes
LOC107760855	107760855	44	50	70	269	465	539	-2.43269	4.53072e-26	1.35865e-24	down	yes
LOC107760866	107760866	0	0	0	6	9	6	-4.75183	0.00504342	0.0155424	down	yes
LOC107760871	107760871	4	0	2	145	267	295	-6.34007	5.21999e-23	1.34331e-21	down	yes
LOC107760879	107760879	4	6	2	12	43	24	-2.12559	0.00379978	0.0121133	down	yes
LOC107760902	107760902	0	0	0	215	478	517	-10.5393	1.89159e-18	3.63843e-17	down	yes
LOC107760948	107760948	60	65	47	1183	1770	1641	-4.22777	4.51362e-115	1.40667e-112	down	yes
LOC107760949	107760949	17	6	17	63	111	83	-2.15821	3.92673e-07	2.6075e-06	down	yes
LOC107760974	107760974	0	5	14	4360	6445	6032	-9.35118	2.10101e-25	6.10929e-24	down	yes
LOC107760989	107760989	0	0	0	0	18	7	-4.78657	0.0153251	0.0408531	down	yes
LOC107761088	107761088	0	0	0	125	274	259	-9.66695	1.19673e-15	1.87286e-14	down	yes
LOC107761101	107761101	0	0	0	878	1205	1143	-12.0155	5.24736e-24	1.42318e-22	down	yes
LOC107761106	107761106	0	0	4	233	477	397	-7.57808	8.98135e-24	2.40128e-22	down	yes
LOC107761122	107761122	0	0	2	47	105	92	-6.38911	4.89147e-09	4.13035e-08	down	yes
LOC107761146	107761146	8	2	18	708	1020	953	-6.09926	1.21216e-24	3.38891e-23	down	yes
LOC107761163	107761163	0	0	0	2	14	14	-5.13149	0.00200387	0.00686921	down	yes
LOC107761182	107761182	574	499	617	83	143	177	2.60219	1.07898e-40	6.05649e-39	up	yes
LOC107761201	107761201	3	0	0	11	10	14	-3.0273	0.0150506	0.0402354	down	yes
LOC107761208	107761208	0	0	0	19	48	25	-6.82756	2.96577e-07	2.00024e-06	down	yes
LOC107761258	107761258	51	49	38	3836	7020	6209	-6.41505	9.14391e-277	2.90313e-273	down	yes
LOC107761281	107761281	143	154	186	25	57	46	2.4489	7.9106e-22	1.8884e-20	up	yes
LOC107761282	107761282	152	125	116	1137	1388	1260	-2.7777	1.20852e-42	7.29118e-41	down	yes
LOC107761335	107761335	12	0	7	0	1	0	4.67561	0.00914567	0.0261447	up	yes
LOC107761337	107761337	2	2	0	45	76	49	-4.89188	6.4594e-09	5.38892e-08	down	yes
LOC107761338	107761338	2	6	15	26	63	66	-2.22599	0.000144388	0.000636145	down	yes
LOC107761339	107761339	12	18	14	216	238	281	-3.58545	7.08931e-28	2.30853e-26	down	yes
LOC107761341	107761341	11	16	13	63	133	155	-2.58441	2.454e-11	2.63665e-10	down	yes
LOC107761364	107761364	5	3	2	16	29	32	-2.39377	0.00102995	0.00379297	down	yes
LOC107761401	107761401	32	35	48	1	2	0	5.76839	1.1839e-09	1.06387e-08	up	yes
LOC107761426	107761426	4	2	4	0	0	0	4.67445	0.0152917	0.0407814	up	yes
LOC107761424	107761424	1004	762	711	142	176	167	2.86015	1.80345e-39	9.71511e-38	up	yes
LOC107761480	107761480	15	27	41	173	267	226	-2.51571	3.41623e-17	5.97182e-16	down	yes
LOC107761528	107761528	0	0	4	525	746	741	-8.47614	3.87195e-30	1.40594e-28	down	yes
LOC107761547	107761547	2	2	3	54	58	52	-4.08946	4.11333e-09	3.50651e-08	down	yes
LOC107761550	107761550	159	195	176	16	22	31	3.45666	1.28975e-33	5.49647e-32	up	yes
LOC107761609	107761609	1079	1096	1318	208	322	295	2.59198	2.02018e-79	3.25788e-77	up	yes
LOC107761628	107761628	0	0	0	205	143	124	-9.34645	5.72391e-14	7.74351e-13	down	yes
LOC107761637	107761637	793	1172	1268	140	332	289	2.62677	2.46736e-45	1.62778e-43	up	yes
LOC107761651	107761651	8	10	3	218	325	343	-4.88286	1.34785e-36	6.47157e-35	down	yes
LOC107761650	107761650	2	2	2	23	55	65	-4.01229	1.27125e-07	9.01179e-07	down	yes
LOC107761662	107761662	0	0	0	358	387	355	-10.4974	2.7525e-18	5.21926e-17	down	yes
LOC107761669	107761669	0	0	4	23	15	13	-3.32481	0.00293155	0.00962573	down	yes
LOC107761697	107761697	0	0	0	2	4	13	-4.52668	0.0142961	0.0385225	down	yes
LOC107761700	107761700	14	23	55	0	1	5	4.45103	3.51802e-07	2.3524e-06	up	yes
LOC107761724	107761724	4	2	4	36	63	62	-3.48037	1.69059e-08	1.34398e-07	down	yes
LOC107761738	107761738	14	12	30	83	223	221	-2.67712	1.27697e-12	1.53499e-11	down	yes
LOC107761739	107761739	0	0	0	7	17	17	-5.65301	0.000139396	0.00061656	down	yes
LOC107761746	107761746	3044	3400	3748	492	927	742	2.76358	9.02627e-119	2.92054e-116	up	yes
LOC107761787	107761787	236	311	274	1353	2716	2417	-2.44254	1.75453e-59	1.73402e-57	down	yes
LOC107761790	107761790	2	6	0	32	63	63	-3.75835	8.37171e-08	6.07362e-07	down	yes
LOC107761793	107761793	14	15	26	158	253	240	-3.05773	5.53925e-24	1.49914e-22	down	yes
LOC107761797	107761797	2	2	2	66	43	47	-4.2981	2.40243e-08	1.87611e-07	down	yes
LOC107761809	107761809	16	5	1	317	243	212	-4.6552	3.44037e-06	1.99666e-05	down	yes
LOC107761875	107761875	0	0	0	4	11	12	-5.03779	0.00198186	0.00679966	down	yes
LOC107761883	107761883	0	0	0	3	10	4	-4.3665	0.0181484	0.0472176	down	yes
LOC107761885	107761885	344	299	423	60	186	122	2.10294	1.66518e-18	3.21512e-17	up	yes
LOC107761910	107761910	2	1	0	14	11	13	-3.19814	0.0064879	0.0193744	down	yes
LOC107761934	107761934	0	0	4	8	19	14	-2.8511	0.0142279	0.0383693	down	yes
LOC107761944	107761944	2	0	0	17	10	5	-3.60518	0.0118091	0.032663	down	yes
LOC107761956	107761956	0	0	1	202	316	291	-9.04184	4.62041e-14	6.31456e-13	down	yes
LOC107761961	107761961	2	4	2	13	14	30	-2.32535	0.00597667	0.0180247	down	yes
LOC107761970	107761970	8	9	13	4	1	4	2.15823	0.0176926	0.0462256	up	yes
LOC107761984	107761984	8	9	10	34	76	60	-2.1116	7.19854e-06	3.97132e-05	down	yes
LOC107761998	107761998	2	0	5	116	250	198	-5.79338	2.75371e-21	6.40209e-20	down	yes
LOC107762002	107762002	0	0	0	43	73	77	-7.92198	2.26779e-10	2.20313e-09	down	yes
LOC107762010	107762010	2	5	5	0	0	0	4.90348	0.00783767	0.0228465	up	yes
LOC107762012	107762012	27	33	30	637	1264	1064	-4.50543	2.51614e-95	5.53322e-93	down	yes
LOC107762020	107762020	791	829	962	187	339	248	2.25771	3.29597e-51	2.59987e-49	up	yes
LOC107762040	107762040	14	10	21	4	3	7	2.16675	0.00369217	0.0118103	up	yes
LOC107762042	107762042	8	0	6	75	99	65	-3.60383	6.28602e-10	5.81752e-09	down	yes
LOC107762049	107762049	8	4	5	23	86	40	-2.52824	3.10162e-05	0.000154667	down	yes
LOC107762082	107762082	9	7	11	0	0	0	6.09762	4.74537e-05	0.000229515	up	yes
LOC107762094	107762094	9	13	4	73	79	77	-2.66068	3.11086e-08	2.3875e-07	down	yes
LOC107762167	107762167	2	2	4	994	1209	1044	-8.19366	3.60735e-51	2.8323e-49	down	yes
LOC107762169	107762169	0	0	0	6	12	12	-5.22106	0.000873853	0.00327245	down	yes
LOC107762189	107762189	0	0	0	322	587	536	-10.8227	1.15803e-19	2.44095e-18	down	yes
LOC107762191	107762191	4	11	8	1294	2925	2446	-7.62947	1.65274e-108	4.61306e-106	down	yes
LOC107762206	107762206	103	85	96	714	1097	914	-2.75107	6.9219e-53	5.69896e-51	down	yes
LOC107762212	107762212	2	0	0	9	21	8	-3.67279	0.00712437	0.0210377	down	yes
LOC107762224	107762224	2	4	4	14	17	26	-2.01668	0.00947259	0.0269368	down	yes
LOC107762241	107762241	7	0	15	8664	7528	5221	-9.54108	9.37235e-17	1.59339e-15	down	yes
LOC107762254	107762254	5	1	5	6810	9954	8833	-10.6847	2.96793e-122	1.047e-119	down	yes
LOC107762285	107762285	3	2	2	64	105	114	-4.81149	5.68484e-14	7.69476e-13	down	yes
LOC107762307	107762307	2	0	3	272	537	463	-7.45567	2.62813e-28	8.76027e-27	down	yes
LOC107762323	107762323	14	8	18	115	200	175	-3.09365	7.06707e-19	1.40454e-17	down	yes
LOC107762336	107762336	3	3	4	314	406	350	-6.25883	4.33821e-35	1.96414e-33	down	yes
LOC107762339	107762339	16	6	12	5	3	1	2.34917	0.0108874	0.0304167	up	yes
LOC107762354	107762354	0	0	0	3	7	11	-4.68037	0.00720398	0.0212479	down	yes
LOC107762376	107762376	52	74	49	10	25	16	2.32236	1.11105e-08	9.02465e-08	up	yes
LOC107762377	107762377	321	289	301	79	75	75	2.46563	1.18713e-24	3.32075e-23	up	yes
LOC107762382	107762382	171	173	225	68	69	49	2.06749	8.4572e-14	1.12436e-12	up	yes
LOC107762453	107762453	101	158	125	673	1235	1186	-2.48171	3.62416e-44	2.27851e-42	down	yes
LOC107762468	107762468	6	3	7	1725	2270	2212	-8.11018	3.97469e-95	8.62864e-93	down	yes
LOC107762500	107762500	0	0	0	58	82	60	-8.00817	1.44198e-10	1.42929e-09	down	yes
LOC107762528	107762528	2	0	0	25	26	38	-4.97331	2.46355e-05	0.000125009	down	yes
LOC107762532	107762532	350	149	224	60	23	55	2.80022	3.94257e-05	0.000193245	up	yes
LOC107762536	107762536	1	0	0	2	24	15	-4.5944	0.00317152	0.0103262	down	yes
LOC107762540	107762540	2161	2442	2642	251	341	425	3.33839	2.78879e-116	8.85425e-114	up	yes
LOC107762552	107762552	0	0	0	16	25	26	-6.4053	2.57063e-06	1.51985e-05	down	yes
LOC107762557	107762557	15	19	24	117	322	279	-3.06583	5.53375e-21	1.26001e-19	down	yes
LOC107762579	107762579	2	0	2	33	59	67	-4.77752	1.87883e-08	1.48411e-07	down	yes
LOC107762587	107762587	0	0	0	106	205	211	-9.34386	1.19889e-14	1.71652e-13	down	yes
LOC107762609	107762609	0	0	3	13	27	9	-3.54439	0.00310839	0.0101447	down	yes
LOC107762614	107762614	0	0	0	49	115	82	-8.24812	2.92713e-11	3.12516e-10	down	yes
LOC107762644	107762644	0	0	0	78	283	193	-9.37513	2.30967e-14	3.22953e-13	down	yes
LOC107762661	107762661	240	241	253	26	11	28	3.95163	1.92312e-33	8.16143e-32	up	yes
LOC107762667	107762667	71	106	84	16	34	18	2.46492	1.81098e-12	2.158e-11	up	yes
LOC107762674	107762674	111	191	186	21	53	54	2.46687	2.27066e-17	4.02328e-16	up	yes
LOC107762697	107762697	0	0	4	223	602	498	-7.80619	1.67593e-24	4.65475e-23	down	yes
LOC107762716	107762716	52	27	17	6	8	9	2.61329	2.07907e-05	0.000106757	up	yes
LOC107762718	107762718	0	0	3	33	85	52	-5.28273	3.90222e-08	2.95997e-07	down	yes
LOC107762743	107762743	2	8	0	104	169	147	-4.87659	1.61216e-18	3.11629e-17	down	yes
LOC107762778	107762778	4	10	2	35	40	21	-2.12972	0.00204259	0.00698355	down	yes
LOC107762790	107762790	0	0	0	31	50	45	-7.31799	1.08456e-08	8.81792e-08	down	yes
LOC107762818	107762818	12	27	42	79	207	193	-2.02342	5.88374e-08	4.36461e-07	down	yes
LOC107762836	107762836	2890	2565	2569	370	508	524	3.02887	2.69116e-85	4.83067e-83	up	yes
LOC107762851	107762851	0	0	0	15	56	36	-7.00494	1.30058e-07	9.20812e-07	down	yes
LOC107762857	107762857	814	1010	1017	154	327	353	2.31194	2.35058e-41	1.34619e-39	up	yes
LOC107762859	107762859	0	0	2	27	60	62	-5.6775	5.27441e-07	3.43815e-06	down	yes
LOC107762862	107762862	0	0	0	2	20	18	-5.53028	0.000520878	0.00204467	down	yes
LOC107762874	107762874	4	11	15	0	4	4	2.47827	0.0139851	0.0377826	up	yes
LOC107762878	107762878	0	0	0	454	771	654	-11.2125	4.55743e-21	1.04332e-19	down	yes
LOC107762897	107762897	59	77	56	19	21	21	2.14702	9.1122e-09	7.47563e-08	up	yes
LOC107762933	107762933	21	9	10	2	5	3	2.57281	0.00217516	0.00738512	up	yes
LOC107762949	107762949	92	112	85	600	875	828	-2.48684	2.70687e-42	1.60638e-40	down	yes
LOC107762954	107762954	0	2	2	1842	3497	3084	-10.5083	2.1629e-46	1.48678e-44	down	yes
LOC107762978	107762978	0	0	0	10	7	8	-5.0815	0.00171982	0.00599953	down	yes
LOC107762986	107762986	7	9	17	585	791	681	-5.47966	3.16176e-68	3.80602e-66	down	yes
LOC107762988	107762988	10	4	9	259	440	349	-4.99129	2.27874e-42	1.35866e-40	down	yes
LOC107763017	107763017	0	0	0	18	14	3	-5.62049	0.000432628	0.0017259	down	yes
LOC107763019	107763019	126	80	109	13	15	9	3.59235	1.56118e-19	3.2556e-18	up	yes
LOC107763023	107763023	2	4	0	50	183	200	-5.56757	7.22825e-15	1.05332e-13	down	yes
LOC107763048	107763048	16	12	21	0	4	14	2.04843	0.0150139	0.0401565	up	yes
LOC107763108	107763108	229	231	338	33	74	76	2.65874	2.02364e-28	6.77198e-27	up	yes
LOC107763133	107763133	0	0	2	898	1812	1629	-10.5439	1.84381e-24	5.10987e-23	down	yes
LOC107763136	107763136	33	48	58	214	325	270	-2.04671	2.81145e-17	4.94353e-16	down	yes
LOC107763147	107763147	216	212	230	33062	41872	39061	-6.95226	0	0	down	yes
LOC107763149	107763149	4063	3999	4124	1048	1301	1178	2.27395	1.03945e-51	8.30236e-50	up	yes
LOC107763211	107763211	0	0	0	534	901	841	-11.4864	4.48833e-22	1.0878e-20	down	yes
LOC107763249	107763249	1	2	10	35	77	67	-3.26499	1.65502e-07	1.15756e-06	down	yes
LOC107763257	107763257	81	95	64	11	23	31	2.43477	7.29651e-11	7.44737e-10	up	yes
LOC107763289	107763289	383	562	750	77	124	133	2.84348	1.63331e-39	8.81729e-38	up	yes
LOC107763301	107763301	0	0	0	9	27	28	-6.27629	7.14038e-06	3.94137e-05	down	yes
LOC107763332	107763332	8	8	10	50	110	99	-2.77082	2.22337e-10	2.1637e-09	down	yes
LOC107763369	107763369	17	43	22	178	350	292	-2.79216	3.16884e-20	6.89986e-19	down	yes
LOC107763381	107763381	0	0	0	14	22	6	-5.76922	0.000129177	0.00057557	down	yes
LOC107763448	107763448	1	0	0	47	104	93	-7.27552	4.19851e-09	3.57492e-08	down	yes
LOC107763459	107763459	4	8	8	42	87	42	-2.57908	1.45156e-06	8.88301e-06	down	yes
LOC107763498	107763498	0	2	8	22	26	46	-2.76769	0.000501967	0.00197685	down	yes
LOC107763496	107763496	18	26	14	102	113	120	-2.04966	1.92134e-08	1.51627e-07	down	yes
LOC107763518	107763518	97	102	136	20	67	36	2.004	3.72183e-10	3.53989e-09	up	yes
LOC107763546	107763546	0	0	1	272	615	549	-9.82823	2.2265e-16	3.68657e-15	down	yes
LOC107763563	107763563	16	39	85	26604	62909	57517	-9.52418	1.97489e-57	1.80436e-55	down	yes
LOC107763568	107763568	13	28	31	3	4	4	3.19579	4.26897e-06	2.44266e-05	up	yes
LOC107763569	107763569	146	140	186	10	32	54	2.86448	2.21648e-16	3.67118e-15	up	yes
LOC107763572	107763572	0	0	0	2	8	11	-4.64588	0.0088926	0.0255073	down	yes
LOC107763599	107763599	21	29	27	220	475	328	-3.19424	9.92847e-33	4.07396e-31	down	yes
LOC107763607	107763607	4	0	0	1262	3547	3478	-10.4032	1.97236e-30	7.29745e-29	down	yes
LOC107763631	107763631	45	61	90	14	19	13	2.57084	2.86632e-10	2.75769e-09	up	yes
LOC107763633	107763633	0	0	0	204	361	338	-10.1472	2.43162e-17	4.30097e-16	down	yes
LOC107763650	107763650	1045	693	676	120	93	93	3.43355	1.39407e-32	5.67448e-31	up	yes
LOC107763663	107763663	6	4	9	51	63	45	-2.59589	1.42362e-06	8.72251e-06	down	yes
LOC107763667	107763667	0	0	0	4	12	4	-4.61341	0.00910766	0.0260507	down	yes
LOC107763718	107763718	0	1	0	32	81	64	-6.80195	6.73237e-08	4.94288e-07	down	yes
LOC107763750	107763750	18	12	14	128	227	198	-3.12084	1.49007e-21	3.50597e-20	down	yes
LOC107763759	107763759	2	3	0	554	877	746	-8.25601	2.91809e-35	1.33306e-33	down	yes
LOC107763763	107763763	5	1	5	97	196	155	-4.81018	3.2087e-20	6.98367e-19	down	yes
LOC107763767	107763767	862	1538	1425	186	395	344	2.57668	9.96458e-41	5.61187e-39	up	yes
LOC107763773	107763773	6	6	2	72	143	147	-4.14248	1.19137e-16	2.01199e-15	down	yes
LOC107763778	107763778	0	0	0	5	11	15	-5.25073	0.000864601	0.00324139	down	yes
LOC107763782	107763782	4	8	13	1	0	1	4.07363	0.0029972	0.00981717	up	yes
LOC107763794	107763794	8	34	32	6115	9679	9026	-7.90711	2.02664e-68	2.4748e-66	down	yes
LOC107763830	107763830	97	128	98	25	24	48	2.23551	3.2736e-11	3.47462e-10	up	yes
LOC107763873	107763873	0	0	0	113	175	164	-9.16428	3.80216e-14	5.23006e-13	down	yes
LOC107763895	107763895	0	0	0	4	6	12	-4.77703	0.00521289	0.0160093	down	yes
LOC107763905	107763905	1179	1571	1444	190	179	154	3.44716	2.06918e-58	1.95013e-56	up	yes
LOC107763917	107763917	0	0	0	323	782	653	-11.0758	2.19207e-20	4.81224e-19	down	yes
LOC107763913	107763913	4	2	0	785	1638	1540	-8.81809	6.32622e-47	4.45722e-45	down	yes
LOC107763932	107763932	0	2	0	1486	2904	2635	-11.2412	1.08061e-27	3.49421e-26	down	yes
LOC107763965	107763965	0	0	0	7	23	12	-5.66998	0.000145574	0.000640758	down	yes
LOC107763982	107763982	915	1220	1099	150	268	246	2.80637	1.06434e-78	1.68961e-76	up	yes
LOC107763989	107763989	185	269	246	1619	3947	3403	-3.12282	5.20082e-66	6.00446e-64	down	yes
LOC107764000	107764000	103	167	193	762	2085	1573	-2.69956	4.32881e-34	1.88109e-32	down	yes
LOC107764023	107764023	0	0	0	1	14	8	-4.71544	0.00938238	0.0267176	down	yes
LOC107764028	107764028	137	202	273	38	95	76	2.08122	9.33169e-15	1.34709e-13	up	yes
LOC107764029	107764029	365	604	604	62	153	181	2.53688	9.45904e-26	2.79366e-24	up	yes
LOC107764118	107764118	31	28	15	10	6	4	2.33081	0.000400719	0.00161058	up	yes
LOC107764128	107764128	0	0	2	4	18	14	-3.59683	0.0109875	0.0306645	down	yes
LOC107764130	107764130	185	253	296	970	2007	1896	-2.1958	8.18974e-38	4.2151e-36	down	yes
LOC107764143	107764143	31	43	45	231	383	421	-2.60122	3.74579e-28	1.24043e-26	down	yes
LOC107764147	107764147	167	229	253	1875	2574	2236	-2.88272	1.0897e-72	1.49206e-70	down	yes
LOC107764167	107764167	0	2	3	355	882	779	-8.09641	1.35857e-32	5.53441e-31	down	yes
LOC107764183	107764183	4	4	11	106	114	111	-3.66895	1.37533e-14	1.95756e-13	down	yes
LOC107764186	107764186	0	0	0	13	19	14	-5.88301	4.24651e-05	0.000206964	down	yes
LOC107764197	107764197	10	5	12	2	2	0	3.22038	0.00455691	0.0142138	up	yes
LOC107764225	107764225	0	0	0	9	17	16	-5.71416	9.54171e-05	0.000436047	down	yes
LOC107764259	107764259	50	131	168	14	32	33	2.65438	3.80359e-11	4.01118e-10	up	yes
LOC107764264	107764264	513	514	746	110	161	209	2.39431	1.06933e-33	4.57632e-32	up	yes
LOC107764266	107764266	0	0	0	115	326	291	-9.79564	7.12858e-16	1.13412e-14	down	yes
LOC107764280	107764280	0	0	0	7	2	6	-4.39545	0.0192689	0.0496924	down	yes
LOC107764285	107764285	198	149	175	1052	1333	1514	-2.39767	2.07825e-37	1.04839e-35	down	yes
LOC107764286	107764286	344	276	282	66	82	77	2.50941	3.93122e-27	1.23962e-25	up	yes
LOC107764290	107764290	0	0	2	148	351	418	-8.27984	5.75706e-15	8.46217e-14	down	yes
LOC107764305	107764305	36	41	37	5	16	18	2.10808	7.76151e-06	4.26245e-05	up	yes
LOC107764335	107764335	23	70	48	287	566	496	-2.73594	8.55632e-23	2.17326e-21	down	yes
LOC107764352	107764352	0	0	0	12	18	24	-6.08904	1.5478e-05	8.11086e-05	down	yes
LOC107764358	107764358	929	793	742	65	58	63	4.20953	1.53965e-71	2.06365e-69	up	yes
LOC107764412	107764412	0	0	0	12	10	14	-5.57182	0.000209266	0.000893396	down	yes
LOC107764430	107764430	70	42	30	0	14	7	3.42007	8.60063e-08	6.23346e-07	up	yes
LOC107764434	107764434	4	0	2	182	294	275	-6.4488	1.89872e-24	5.25342e-23	down	yes
LOC107764441	107764441	0	0	0	5	13	10	-5.10188	0.00145778	0.00517245	down	yes
LOC107764448	107764448	1	2	0	18	91	84	-5.38459	5.09133e-08	3.80513e-07	down	yes
LOC107764458	107764458	0	2	1	196	390	401	-7.82175	1.45663e-19	3.04256e-18	down	yes
LOC107764470	107764470	24	29	30	118	196	213	-2.14474	3.33114e-14	4.60084e-13	down	yes
LOC107764473	107764473	2	8	2	21	66	45	-2.88604	1.7483e-05	9.08934e-05	down	yes
LOC107764488	107764488	15	27	29	0	6	8	2.91823	4.49027e-05	0.000218091	up	yes
LOC107764522	107764522	2	1	0	10	17	15	-3.26233	0.00441798	0.0138366	down	yes
LOC107764547	107764547	10	4	12	0	1	5	2.69666	0.0167931	0.044164	up	yes
LOC107764569	107764569	4	2	8	21	41	49	-2.45406	0.000131184	0.000583641	down	yes
LOC107764600	107764600	9	15	12	0	0	0	6.50605	5.18586e-06	2.9261e-05	up	yes
LOC107764613	107764613	0	0	0	4	14	12	-5.17405	0.00121914	0.00440351	down	yes
LOC107764619	107764619	192	327	576	4	29	44	4.42428	9.33547e-09	7.64768e-08	up	yes
LOC107764624	107764624	24	19	23	248	433	394	-3.49902	4.20635e-41	2.3955e-39	down	yes
LOC107764679	107764679	0	6	1	55	124	184	-5.1375	7.55965e-14	1.01218e-12	down	yes
LOC107764716	107764716	20	13	19	4	4	10	2.05018	0.00275674	0.00911064	up	yes
LOC107764732	107764732	0	0	0	55	109	93	-8.32496	1.49557e-11	1.63349e-10	down	yes
LOC107764744	107764744	11	3	5	121	283	246	-4.52878	1.79275e-25	5.24293e-24	down	yes
LOC107764746	107764746	51	50	46	256	449	368	-2.34184	1.45014e-26	4.45647e-25	down	yes
LOC107764748	107764748	0	1	0	42	83	64	-6.92297	2.99479e-08	2.30574e-07	down	yes
LOC107764783	107764783	0	0	0	10	4	3	-4.62921	0.0107958	0.0302041	down	yes
LOC107764791	107764791	165	205	262	41	58	65	2.44567	1.7128e-24	4.75455e-23	up	yes
LOC107764804	107764804	27	11	15	1001	1017	784	-5.26649	1.02274e-56	9.19545e-55	down	yes
LOC107764805	107764805	10	5	16	4	0	2	2.71946	0.0105033	0.0295029	up	yes
LOC107764818	107764818	5	6	10	51	147	110	-3.31233	2.31314e-12	2.7276e-11	down	yes
LOC107764883	107764883	3	8	16	39	72	73	-2.26303	8.96977e-06	4.87332e-05	down	yes
LOC107764889	107764889	20	15	18	9	6	1	2.13512	0.00508942	0.0156623	up	yes
LOC107764904	107764904	85	79	86	365	545	521	-2.00624	1.22984e-26	3.79325e-25	down	yes
LOC107764912	107764912	0	0	0	389	367	309	-10.4763	5.48207e-18	1.01785e-16	down	yes
LOC107764924	107764924	51	26	38	6	2	3	3.84572	5.6177e-09	4.7177e-08	up	yes
LOC107764951	107764951	40	32	29	6	11	16	2.16273	1.91903e-05	9.91604e-05	up	yes
LOC107764973	107764973	0	0	0	9	27	21	-6.11389	1.52047e-05	7.97423e-05	down	yes
LOC107764994	107764994	4	11	18	0	2	2	3.58036	0.00146385	0.00519178	up	yes
LOC107765011	107765011	0	0	0	4	10	27	-5.62673	0.00031402	0.00129165	down	yes
LOC107765012	107765012	0	1	0	7	18	14	-4.61964	0.0016509	0.00578252	down	yes
LOC107765014	107765014	12	27	14	342	370	456	-3.98815	6.92609e-37	3.38306e-35	down	yes
LOC107765028	107765028	163	173	155	2672	3830	3458	-3.83936	8.88314e-147	4.90494e-144	down	yes
LOC107765046	107765046	301	359	345	79	112	114	2.22758	2.39456e-33	1.01199e-31	up	yes
LOC107765070	107765070	0	7	2	14	39	23	-2.53419	0.00273025	0.00903249	down	yes
[truncated: 3,026 more rows]
