# Supplementary material for: Integrating transcriptomic and proteomic analyses reveals impaired carbohydrate metabolism in tobacco cytoplasmic male sterility
Source: Front Plant Sci. 2025 Nov 19;16:1695628. doi: 10.3389/fpls.2025.1695628 (PMC12672501; doi:10.3389/fpls.2025.1695628)
Supplement: Supplementary file 10 [file Table4.xlsx]

## Sheet: Sheet1
Table S4 Differentially expressed proteins (DEPs) in MSGX3 vs GX3
Protein_ID	MSGX3-1	MSGX3-2	MSGX3-3	GX3-1	GX3-2	GX3-3	logFC	pvalue	fdr	type	Significant	Description	Gene
A0A1S3Y5A9	73.3	61.7	73.1	151.1	122.4	140.7	-0.99304	0.000540295	0.0374119	down	yes	ATP synthase subunit beta	LOC107772372
A0A1S3YHT7	435	433.9	431.9	1057.4	953.4	1042.8	-1.23111	3.89e-06	0.000531236	down	yes	pyruvate, phosphate dikinase	LOC107776231
A0A1S4BCN3	967.3	941.2	929.5	2337.6	2185.1	2233.1	-1.25125	2.26e-06	0.000326278	down	yes	phosphopyruvate hydratase	LOC107806838
A0A1S3YY55	210	209.4	206.9	506.1	602.3	501.6	-1.36213	5.49e-07	9.47e-05	down	yes	pyruvate, phosphate dikinase	LOC107780718
O24152	2409.5	2208.9	2260.9	9648	10554.3	9431.5	-2.10691	1e-14	1.76e-11	down	yes	Patatin	LOC107772823
A0A1S4CBR9	1956	1842.7	1873.5	5951.4	6162.1	5717	-1.65237	6.7e-10	2.71e-07	down	yes	Malate dehydrogenase	LOC107817292
A0A1S3ZII8	447.5	424.9	401.2	1295.3	1251.3	1207.9	-1.55971	7.07e-09	2.33e-06	down	yes	actin-75-like	LOC107787185
A0A1S3YHB5	1972.7	1967.5	1990.1	5055	5577.3	5312.4	-1.4269	7.57e-08	1.77e-05	down	yes	Glyceraldehyde-3-phosphate dehydrogenase	LOC107776287
A0A1S3ZPS6	233.5	232.4	228.3	526.3	550.6	528.6	-1.2096	7.42e-06	0.000918285	down	yes	Sucrose synthase	LOC107789130
A0A1S4B3E6	138.3	122.8	123.3	417.1	419.1	463.8	-1.75782	3.24e-10	1.42e-07	down	yes	Sucrose synthase	LOC107804066
A0A1S4BBK3	394.6	393.1	381.3	802.7	966.5	816.2	-1.14511	1.66e-05	0.00181869	down	yes	glutelin type-B 2-like	LOC107806600
A0A1S4BD96	301.7	317.4	327.5	592.4	591.4	585.7	-0.902513	0.000668862	0.0445555	down	yes	S-adenosylmethionine synthase	LOC107807060
A0A1S4DNE8	426.9	394.3	379.8	797.2	787.1	746.6	-0.956649	0.000293712	0.0222397	down	yes	peroxisomal fatty acid beta-oxidation multifunctional protein AIM1-like	LOC107831676
A0A1S3YG86	537.2	493.5	475.4	1416.4	1276.5	1446.4	-1.45857	5.28e-08	1.29e-05	down	yes	phosphoenolpyruvate carboxykinase (ATP)	LOC107776000
A0A1S4DEV2	855.4	871	873.3	1686.7	1709.1	1618.4	-0.947674	0.00029137	0.0222223	down	yes	Glutamate dehydrogenase	LOC107828885
A0A1S4B711	74.9	62.8	70.1	188.6	204.6	204.3	-1.52373	1.22e-07	2.56e-05	down	yes	eukaryotic initiation factor 4A-8-like isoform X2	LOC107805180
A0A1S3ZE75	315.2	299.5	307.8	823.3	776.1	866.3	-1.41837	1.44e-07	2.86e-05	down	yes	ADP/ATP translocase	LOC107785898
A0A455TJR6	135	146.2	132	302.8	315.6	299.9	-1.15212	2.63e-05	0.00268708	down	yes	Glutamate dehydrogenase	NtGDH2b
A0A1S3WZA6	399.6	376.7	378.2	743.7	682.5	748	-0.913215	0.000550599	0.0378762	down	yes	ADP/ATP translocase	LOC107759519
A0A1S3XCX3	475.7	460.1	471.5	968.2	1051.3	1017.1	-1.10953	2.86e-05	0.00289185	down	yes	Plasma membrane ATPase	LOC107763794
A0A1S3ZMF4	275.6	279.4	262.6	517.8	528	500.4	-0.919257	0.000563094	0.0382359	down	yes	non-reducing end alpha-L-arabinofuranosidase	LOC107788380
A0A1S3XS81	1875.1	1919.1	1925.2	3620	3658.3	3557.2	-0.92183	0.000395992	0.0287436	down	yes	glutamate synthase [NADH], amyloplastic-like	LOC107767943
A0A1S4BNF5	140.4	143	122.7	776.2	832.2	742.1	-2.53305	6.75e-19	7.11e-15	down	yes	probable fructokinase-5	LOC107810163
A0A1S4B4Z9	245.6	252.5	229.7	103	115.6	105	1.16932	5.76e-05	0.00546154	up	yes	Histone H2B	LOC107804465
A0A1S4CVY1	4691.9	4866	4620.9	2109.7	2317.3	2131.7	1.11225	4.96e-05	0.0047862	up	yes	pathogenesis-related protein STH-2-like	LOC107823076
A0A1S3XPX1	664.4	657.5	670.6	1347.4	1341.6	1339.1	-1.01552	0.000113716	0.0100577	down	yes	isoflavone reductase-like protein	LOC107767471
A0A1S3X0Q6	99.8	96.3	94.9	312.3	262.5	279.3	-1.55338	3.66e-08	9.63e-06	down	yes	1-aminocyclopropane-1-carboxylate oxidase-like	LOC107759912
A0A1S4CWC7	713.9	701.4	668.3	1483.8	1458.4	1417.7	-1.06522	5.23e-05	0.00500158	down	yes	Guanosine nucleotide diphosphate dissociation inhibitor	LOC107823321
A0A1S4CMM7	31.7	33.7	30.6	115.3	123.6	119.6	-1.90083	1.19e-09	4.48e-07	down	yes	alcohol dehydrogenase 1	LOC107820706
A0A1S3YTA9	72.7	85.1	67.4	160.4	221.4	163	-1.27451	8.11e-06	0.000992247	down	yes	probable fructokinase-5	LOC107779540
A0A1S4A4L4	435.2	422.9	420.3	957.3	928.7	966.5	-1.15789	1.32e-05	0.00154946	down	yes	aldehyde dehydrogenase family 2 member C4-like isoform X2	LOC107793653
A0A1S3X0T3	280.3	328.9	320.6	812.7	723.9	762.9	-1.30633	1.16e-06	0.000182281	down	yes	glycine-rich RNA-binding protein-like isoform X1	LOC107760024
A0A1S4BPW6	708.3	649.7	671.7	2108.7	2380.7	2212.5	-1.7233	1.62e-10	8.1e-08	down	yes	outer envelope pore protein 16-2, chloroplastic-like isoform X1	LOC107810652
A0A1S3Y0Y7	583.3	554.7	589.2	1430.4	1608.8	1566.8	-1.41508	1.16e-07	2.48e-05	down	yes	14-3-3-like protein GF14 iota	LOC107770977
A0A1S4CH81	373.5	419.4	382.2	1606.3	1603.2	1547.7	-2.01733	1.7e-13	1.99e-10	down	yes	glycine-rich RNA-binding protein-like	LOC107818946
A0A1S4DK52	111.3	98.7	116	236	237.8	230.6	-1.11152	6.23e-05	0.00584995	down	yes	Asparagine synthetase [glutamine-hydrolyzing]	LOC107830560
A0A1S4C6H6	64.9	67.3	77.2	266.8	278.7	277.5	-1.97462	8.45e-12	5.56e-09	down	yes	17.6 kDa class I heat shock protein-like	LOC107815628
A0A1S4BYW5	4885.9	5032.2	4843.1	2328.2	2598.1	2629.2	0.966211	0.000426034	0.0305035	up	yes	non-classical arabinogalactan protein 31-like	LOC107813352
A0A1S3ZFV8	876	821.2	860.9	1775.9	1802.5	2084	-1.14634	1.38e-05	0.00159972	down	yes	cystathionine beta-lyase, chloroplastic-like	LOC107786229
A0A1S4A8D0	61.1	54.7	57.6	132.3	111.6	110.5	-1.03126	0.000425585	0.0305035	down	yes	17.3 kDa class II heat shock protein-like	LOC107794867
A0A1S3Z730	468.3	460.4	437.9	880.1	947.8	935.6	-1.0159	0.00011875	0.0104154	down	yes	oxalate--CoA ligase-like	LOC107783543
A0A1S3X9M9	81.5	76.1	89.1	200.9	131.8	174.3	-1.03922	0.000251432	0.0196024	down	yes	17.3 kDa class II heat shock protein-like	LOC107762653
A0A1S3WXZ0	144	135.8	145.5	310.4	337.8	318	-1.18384	1.65e-05	0.00181869	down	yes	ABC transporter G family member 31-like	LOC107759111
A0A1S3Z5U0	251.7	254.4	237.3	695.6	874.5	798.4	-1.67176	9.41e-10	3.67e-07	down	yes	oxalate--CoA ligase-like	LOC107783309
A0A1S3YRM3	28.7	20	23.4	85.6	83.2	77	-1.76937	4.23e-08	1.09e-05	down	yes	Pyrophosphate--fructose 6-phosphate 1-phosphotransferase subunit beta	LOC107779039
A0A1S3Y5T4	194.5	187.9	193.9	671.2	626.2	661.1	-1.76485	1.6e-10	8.1e-08	down	yes	Phospholipase D	LOC107772442
A0A1S3X239	322.3	284.8	322.2	860.8	788.4	835.2	-1.41868	1.39e-07	2.81e-05	down	yes	18.8 kDa class II heat shock protein-like	LOC107760429
A0A1S3YSI5	33.5	30.7	36.7	97.8	106.5	88.4	-1.53647	9.06e-07	0.000148937	down	yes	ABC transporter G family member 31-like	LOC107779298
A0A1S4BV02	21.6	13.9	13.4	56.6	50.6	59.8	-1.77188	2.72e-07	5.11e-05	down	yes	alcohol dehydrogenase-like 7	LOC107812182
A0A1S4BS38	380	357.5	365.4	1192.8	1253.7	1168.7	-1.71277	2.62e-10	1.2e-07	down	yes	desiccation-related protein PCC13-62-like	LOC107811316
P23432	1276	1259.1	1244.9	626.4	616.3	670.7	0.982247	0.000376732	0.0275354	up	yes	Glucan endo-1,3-beta-glucosidase	SP41A
A0A1S4C6I7	54.5	46.6	42.2	143.6	125.1	143.4	-1.52394	3.17e-07	5.75e-05	down	yes	Asparagine synthetase [glutamine-hydrolyzing]	LOC107815637
A0A1S4C0D5	70.5	56.8	73.8	369.1	387.6	345.4	-2.45425	5.59e-17	1.47e-13	down	yes	non-specific lipid-transfer protein-like	LOC107813824
A0A1S3ZPR8	26	20.5	14.2	40.2	81.5	112.2	-1.94607	3.08e-09	1.12e-06	down	yes	inorganic diphosphatase	LOC107789004
A0A1S3ZTK6	340.7	354.4	336.1	597.4	809	579.7	-0.945612	0.00034809	0.0258004	down	yes	18.2 kDa class I heat shock protein-like	LOC107790339
A0A1S3X752	291.4	243.6	283	876.4	773.6	841.8	-1.60701	3.61e-09	1.27e-06	down	yes	non-specific lipid-transfer protein-like	LOC107761924
Q40453	325	296.2	291.4	960.9	1130	1043.4	-1.78009	6.1e-11	3.38e-08	down	yes	Lipid transfer protein	LOC107815281
A0A1S3YQ33	185.2	189.7	194.6	392.7	359.1	403.4	-1.02037	0.000163396	0.0135413	down	yes	probable carboxylesterase 120	LOC107778424
A0A1S4C8Y4	191.5	171.5	174.4	399.6	423.7	381.2	-1.16436	1.84e-05	0.00195919	down	yes	Nucleoside diphosphate kinase	LOC107816394
A0A1S3YUS1	17.6	22.7	17.4	53.3	55	51.6	-1.47048	1.54e-05	0.00172661	down	yes	Pyrophosphate--fructose 6-phosphate 1-phosphotransferase subunit beta	LOC107779770
A0A1S3X696	797.9	775.7	800.2	1672.8	1475	1579.8	-0.993909	0.000153204	0.0130038	down	yes	Methyltransferase	LOC107761752
A0A1S4DMK0	291.4	277.8	284.4	150.6	131.9	143.9	1.00135	0.000511615	0.0359127	up	yes	cyanidin-3-O-glucoside 2-O-glucuronosyltransferase-like	LOC107831394
A0A1S3Y201	32.5	36	33.9	54.4	128.6	102.2	-1.47773	1.61e-06	0.000238497	down	yes	Purple acid phosphatase	LOC107771325
A0A2U8YLK9	330.7	328.3	307	603.3	837.8	663.3	-1.12331	2.49e-05	0.00257036	down	yes	Cyclic nucleotide-gated channel 7
E1AWP1	92.3	72.8	76.6	242.6	192.2	223.1	-1.44464	4.18e-07	7.33e-05	down	yes	17.8 kDa class I heat shock protein-like	LOC107779995
B2CDE1	593.5	561.4	587.2	1645.7	1414.6	1423	-1.36373	3.17e-07	5.75e-05	down	yes	Cysteine protease	LOC107771814
A0A1S4CFQ6	200.8	178.3	178.4	434.7	450.1	443.8	-1.25286	4.01e-06	0.000541091	down	yes	NADH:ubiquinone reductase (non-electrogenic)	LOC107818462
A0A1S4DBA6	107.4	99.6	108.5	399.6	407	349.9	-1.87404	3.13e-11	1.83e-08	down	yes	uncharacterized protein LOC107827801	LOC107827801
A0A1S3YAQ6	496.5	439.6	466	1145.3	1234.4	1231.3	-1.36481	3.27e-07	5.84e-05	down	yes	vicilin-like seed storage protein At2g28490	LOC107774312
Q9ST98	27.6	29.5	25.8	127.5	130.3	125.4	-2.20861	3.96e-12	2.78e-09	down	yes	Profilin-3	PRO3
A0A1S3ZAL5	135.6	130.9	137.5	482.3	546.1	619	-2.02776	5.63e-13	4.56e-10	down	yes	probable methyltransferase PMT27	LOC107784787
A0A1S3Z3L6	58.8	76.4	56.5	176.7	206.6	201	-1.60784	2.54e-08	6.84e-06	down	yes	Profilin	LOC107782638
A0A1S4A3C7	38.9	32.3	30	80.8	82.1	82.5	-1.2779	3.95e-05	0.00385383	down	yes	Profilin	LOC107793296
A0A1S4DLP4	56.8	43.3	47.5	111.9	256.9	354.7	-2.29328	1.75e-14	2.63e-11	down	yes	uncharacterized protein LOC107831122	LOC107831122
A0A1S4AFF3	122.7	117.4	127.2	345.4	334.1	336.3	-1.46758	1.35e-07	2.78e-05	down	yes	V-type proton ATPase subunit E-like isoform X1	LOC107797040
A0A1S3YIE2	143.7	136.4	129.6	327	229.8	276.7	-1.02461	0.000187758	0.0149709	down	yes	Purple acid phosphatase	LOC107776341
A0A1S3XJL9	307.6	296.5	314.1	676.7	720.3	678.7	-1.17671	1.07e-05	0.00126782	down	yes	GDSL esterase/lipase EXL3-like	LOC107765852
A0A1S3Y9T9	48.7	51.2	57.3	122.2	138.7	132.2	-1.32228	7.28e-06	0.000918285	down	yes	TATA-binding protein-associated factor 2N-like	LOC107773937
A0A1S3ZYC0	286	280.1	281.7	875.8	820.1	800.5	-1.55805	1e-08	3.2e-06	down	yes	22.0 kDa class IV heat shock protein-like	LOC107791725
A0A1S4CK65	134.6	121.9	111.9	437.6	488.2	451.8	-1.9028	1.37e-11	8.51e-09	down	yes	abscisic acid and environmental stress-inducible protein TAS14-like	LOC107819915
A0A1S3YS94	381.5	361.1	357.6	798.7	793.4	775.3	-1.10554	3.3e-05	0.00324885	down	yes	vicilin-like seed storage protein At2g28490	LOC107779168
A0A1S3WYI5	206.6	172.7	193.8	366.9	373.5	375	-0.960699	0.00037422	0.0275354	down	yes	cullin-1	LOC107759321
A0A1S3XWH4	226.8	231.3	231.1	604.5	668.7	601.3	-1.44351	1.1e-07	2.41e-05	down	yes	alanine--glyoxylate aminotransferase 2 homolog 3, mitochondrial-like	LOC107769579
A0A1S4BUL7	129.7	138.5	146.6	571.6	558.5	584.6	-2.04746	3.1e-13	3.26e-10	down	yes	bifunctional epoxide hydrolase 2-like	LOC107812054
A0A1S4CV91	354.2	377.4	387.7	837.4	822.5	931.9	-1.21136	5.67e-06	0.000736707	down	yes	miraculin-like	LOC107822863
A0A1S3Z5D7	388.6	380.8	371.5	724.2	760.4	738.1	-0.962139	0.000282045	0.0216681	down	yes	glucan endo-1,3-beta-glucosidase 8-like	LOC107783237
A0A1S3YA18	1105.5	985.8	1088.3	2232.2	2031.4	2121.5	-1.00586	0.000123713	0.0107609	down	yes	subtilisin-like protease SBT4.15 isoform X1	LOC107773931
A0A1S3YDN6	240.6	251.2	249.7	716.1	753.7	696.9	-1.54698	1.39e-08	4.17e-06	down	yes	vignain-like	LOC107774954
A0A1S3XWE6	156.6	138.9	150.2	416.7	476.5	443.5	-1.58452	1.03e-08	3.2e-06	down	yes	60S acidic ribosomal protein P1-like	LOC107769336
A0A1S4DDD3	268.9	240.1	251.4	537.3	435.3	472.8	-0.926636	0.000522482	0.036418	down	yes	leucine-rich repeat extensin-like protein 3	LOC107828539
A0A1S4CPK6	420.8	361.2	403.3	870.2	818.3	864.8	-1.10711	3.08e-05	0.00308684	down	yes	late embryogenesis abundant protein 1-like	LOC107821107
A0A1S4ACA5	122.1	110.2	118.6	224.8	219.6	225.2	-0.932234	0.000718448	0.0475576	down	yes	vestitone reductase-like	LOC107796033
A0A1S4B117	233.5	231.6	229.7	701.3	643.4	673.8	-1.53861	1.79e-08	4.97e-06	down	yes	fasciclin-like arabinogalactan protein 14	LOC107803426
A0A1S4AJW7	111.1	113.4	124.2	290.6	262.9	271.3	-1.24205	7.37e-06	0.000918285	down	yes	16.9 kDa class I heat shock protein 1-like	LOC107798260
A0A1S3XWY7	449.5	444.2	405	1179.9	930.5	1062.7	-1.28882	1.42e-06	0.000215835	down	yes	protein BOBBER 1-like	LOC107769667
A0A1S3Z4A4	93.5	86.7	87.6	379.4	433.6	405.2	-2.18551	3.26e-14	4.3e-11	down	yes	uncharacterized protein LOC107782647	LOC107782647
A0A1S4ANG3	188.2	199.4	184	418.7	326	412.2	-1.01718	0.00016635	0.0136784	down	yes	phosphoinositide phosphatase SAC6-like isoform X1	LOC107799584
A0A1S3ZBH5	553.8	530.7	499.3	1608.3	1234.9	1524.4	-1.46345	4.8e-08	1.2e-05	down	yes	uncharacterized protein LOC107785055	LOC107785055
A0A1S4DJ79	46.3	54.9	53.5	116.5	119.3	100.1	-1.11854	0.000172936	0.0140045	down	yes	protein FLC EXPRESSOR-like	LOC107830332
Q9SWE4	194.2	185.9	205.6	358.3	372.5	380	-0.923362	0.000616787	0.0415859	down	yes	17.6 kDa class I heat shock protein 3-like	LHS-1
A0A1S4D1L0	30.1	31.5	30.1	74	69.8	83.9	-1.31211	3.17e-05	0.00314759	down	yes	uncharacterized protein LOC107825011 isoform X2	LOC107825011
A0A1S4AZK7	203.6	183.1	182.3	374	386.3	373.2	-0.99428	0.00023328	0.0183229	down	yes	GDSL esterase/lipase EXL3-like isoform X1	LOC107803031
A0A1S4A884	140.8	134.4	140.4	283.6	273.8	292.5	-1.03209	0.000158609	0.0133549	down	yes	elicitor-responsive protein 3-like	LOC107794829
A0A172CTE5	1034.5	858.8	1113	177.7	183.6	178.5	2.47749	8.3e-18	2.91e-14	up	yes	ATP synthase protein MI25	orf25
A0A1S4BPP5	89.1	99.2	89.6	161.6	194.8	202.7	-1.00853	0.000320791	0.0241166	down	yes	17.6 kDa class I heat shock protein-like	LOC107810530
A0A1S3Y1X8	67.9	71.8	63.9	170.8	180	164.7	-1.34022	3.19e-06	0.000442247	down	yes	stem-specific protein TSJT1-like	LOC107771388
A0A1S3Y684	259.8	264.9	259.3	533.3	696	730.9	-1.32207	9.6e-07	0.000153065	down	yes	cold shock protein 1-like	LOC107772609
D4P3S1	44.3	46.5	39.1	96.5	93.4	98.2	-1.14915	0.000138074	0.0119118	down	yes	Sinapyl alcohol dehydrogenase-like 3	SAD-L3
A0A1S3YSP4	322.2	332.9	316.8	662.7	585.4	593.1	-0.921764	0.00051182	0.0359127	down	yes	glutathione transferase	LOC107779134
A0A1S4BNA1	467.8	471	451.6	818	824	969.2	-0.909212	0.000556409	0.0380273	down	yes	Peroxiredoxin	LOC107810138
A0A1S3YE33	15.3	17.2	18.5	59	50	42.2	-1.56783	5.85e-06	0.000751487	down	yes	uncharacterized protein LOC107775210	LOC107775210
Q5M9V8	267	238.9	264.1	841.5	678	717.2	-1.53844	1.56e-08	4.56e-06	down	yes	H(+)-transporting two-sector ATPase	orfB
Q53E16	96.5	83.1	92.8	322.8	312.1	299.8	-1.77877	3.49e-10	1.47e-07	down	yes	Cytosolic class II small heat shock protein 5 (Fragment)
A0A1S3XIU3	185	180.5	191.6	508.7	431	446.2	-1.31481	1.44e-06	0.000215835	down	yes	stress-induced protein KIN2-like	LOC107765726
A0A1S3X7C0	256.2	249	258.1	646.3	718.7	673.5	-1.41718	1.64e-07	3.13e-05	down	yes	non-specific lipid-transfer protein-like	LOC107761908
A0A1S4DN62	162.9	172.8	179	333.1	334.3	311.7	-0.92772	0.000620332	0.0415859	down	yes	probable carboxylesterase 9	LOC107831342
A0A1S3ZZH0	42.1	33.3	43.1	98.4	85.5	80.1	-1.15563	0.000144146	0.0123345	down	yes	actin-depolymerizing factor 10-like	LOC107792053
Q8RX90	88.3	85.5	100.4	478.9	527.2	540.3	-2.4956	5.52e-18	2.9e-14	down	yes	Anther protein	A37
A0A1S4BQU5	59.2	55.9	54.6	161.8	155.2	182.9	-1.55864	1.02e-07	2.28e-05	down	yes	class I heat shock protein-like	LOC107810934
A0A1S4C638	27.4	26.5	33	65.2	67.2	59.7	-1.1444	0.000271097	0.0209801	down	yes	stress-induced protein KIN2-like	LOC107815555
A0A1S3ZLK8	10.7	7.2	7.3	43.2	53.2	44.8	-2.4861	2.14e-10	1.02e-07	down	yes	uncharacterized protein LOC107788119	LOC107788119
A0A1S4AZB3	703.9	675.1	787.7	386.1	288.2	349.3	1.08185	9.93e-05	0.00885854	up	yes	chemocyanin-like	LOC107802940
A0A1S4C055	16	17.1	18.3	47.4	47.5	45.6	-1.45068	2.33e-05	0.00242819	down	yes	Amidophosphoribosyltransferase	LOC107813749
A0A1S4C8J0	118.2	127.1	131.9	609.7	586	558.9	-2.21773	4.99e-15	1.05e-11	down	yes	lipid transfer-like protein VAS	LOC107816264
A0A1S3Z2V2	27.5	23.1	23.8	66.9	70.6	70.5	-1.48317	5.21e-06	0.000685563	down	yes	glycerophosphodiester phosphodiesterase	LOC107782162
A0A1S3YGB6	101.8	94.6	96.9	342.7	240	301.5	-1.59199	1.76e-08	4.97e-06	down	yes	ABC transporter G family member 31-like	LOC107775880
A0A1S4B4F5	157.2	159	154.5	352.6	422.9	362.1	-1.27311	3.19e-06	0.000442247	down	yes	ervatamin-B-like	LOC107804431
A0A172ELU0	389.9	380.2	350.3	134.6	134.6	146.8	1.42935	6.41e-07	0.000108747	up	yes	Succinate dehydrogenase subunit 3	sdh3
A0A1S4CME8	97.1	99.5	109.3	224.3	193.5	213.8	-1.04594	0.000172977	0.0140045	down	yes	Short-chain dehydrogenase/reductase	LOC107820627
A0A1S3ZKV9	99.4	88.7	82.7	208.8	173.7	198.4	-1.10105	9.4e-05	0.00859165	down	yes	SKP1-like protein	LOC107787797
A0A172ELT8	440.9	393	461.7	103	107.9	103.7	2.04202	2.2e-12	1.65e-09	up	yes	H(+)-transporting two-sector ATPase	orfB
A0A1S4BZ39	399.4	374.2	353	942.5	951.2	902.2	-1.31134	9.53e-07	0.000153065	down	yes	uncharacterized protein LOC107813413	LOC107813413
A0A1S4BJH4	101.1	91	108.4	279.8	257	251.2	-1.39082	6.7e-07	0.000112	down	yes	endochitinase 2-like	LOC107808917
A0A1S3YXB6	59.8	61.8	62.2	255.1	292.1	258.4	-2.13191	3.48e-13	3.33e-10	down	yes	non-specific lipid-transfer protein-like	LOC107780749
A0A1S4BKS7	97.7	95.9	109.6	288.3	283.8	286.6	-1.50188	9.58e-08	2.19e-05	down	yes	mavicyanin-like	LOC107809377
Q6LBV6	148.3	158.9	150.5	354	422.3	356.7	-1.30767	1.8e-06	0.000263302	down	yes	PR-1b protein (Fragment)
A0A1S3Y400	55.8	41.9	40.7	113.7	117.1	104.3	-1.27573	2.22e-05	0.00233396	down	yes	fimbrin-5-like	LOC107771691
A0A1S4AQS5	30.1	28	25.8	60.4	58.8	63.9	-1.12586	0.000436387	0.0310336	down	yes	anthocyanidin 3-O-glucoside 2-O-glucosyltransferase-like	LOC107800382
A0A1S4AWR8	184.2	190.5	208.2	82.7	88.8	100.9	1.09751	0.000211998	0.0167765	up	yes	Ribonuclease H2 subunit B	LOC107802128
A0A1S4A296	40.9	36.6	34.8	105.8	88.1	105.9	-1.41662	4.34e-06	0.000578454	down	yes	Clathrin light chain	LOC107792972
A0A1S3Z4Z9	11.8	9.8	10.1	36.6	32.9	40.8	-1.79878	3.16e-06	0.000442247	down	yes	UDP-glycosyltransferase 83A1-like	LOC107783099
A0A1S4AMT8	74	90.2	78.7	259.4	258	250	-1.6596	6.36e-09	2.16e-06	down	yes	Reticulon-like protein	LOC107799175
A0A1S3ZZJ3	18.3	15.8	12.8	44	52.5	43.8	-1.58079	1.02e-05	0.00121485	down	yes	uncharacterized protein LOC107792087	LOC107792087
A0A1S4BNZ9	127.9	104.5	104.5	222.1	237.3	229.7	-1.03239	0.000184034	0.0147859	down	yes	uncharacterized protein LOC107810348	LOC107810348
A0A1S4B561	137.6	127.5	131.4	374.5	384.1	359.6	-1.49578	6.99e-08	1.67e-05	down	yes	Glycosyltransferase	LOC107804587
A0A1S4DFL8	113.3	115.8	116.5	243.3	263.7	235.2	-1.1027	6.57e-05	0.00612349	down	yes	remorin-like	LOC107829291
A0A1S4BTF7	33.5	36	31.5	70.9	85.7	72.8	-1.18349	0.000161937	0.0135269	down	yes	uncharacterized protein LOC107811693	LOC107811693
A0A1S4BG80	20.3	19.1	17	43.3	60.8	39.9	-1.35226	6.77e-05	0.00624882	down	yes	lysine histidine transporter-like 5	LOC107807930
A0A1S4CQU0	188.7	219.4	174.1	280.5	451.3	404.4	-0.964626	0.000339822	0.0253661	down	yes	stellacyanin-like	LOC107821535
A0A1S4B1V4	16.4	12.2	12.5	42	39.8	41.8	-1.5884	9.48e-06	0.00114632	down	yes	Phosphotransferase	LOC107803594
A0A1S4CNY1	54.1	50.7	55.9	131.2	113.8	111.8	-1.15073	9.9e-05	0.00885854	down	yes	WD repeat-containing protein 74-like	LOC107820917
A0A1S4DCF0	23.2	29.8	33.9	71.9	78.9	72.1	-1.35894	1.82e-05	0.00195423	down	yes	mucin-1-like	LOC107828342
A0A1S4DE21	56.8	52.5	55.5	123.4	118.8	122.3	-1.14519	9.47e-05	0.00859165	down	yes	glycine-rich cell wall structural protein-like	LOC107828833
A0A1S3Z1C1	36.1	29.1	32.9	142.4	177.1	143.9	-2.2399	4.88e-13	4.28e-10	down	yes	expansin-like B1	LOC107781933
A0A1S4D1G9	48.5	46.9	50.1	126.5	138.6	128.5	-1.43569	1.4e-06	0.000215835	down	yes	CBS domain-containing protein CBSX6-like	LOC107824815
A0A1S3YYZ9	22.8	22.8	21.4	52.8	73.9	52.6	-1.4201	1.46e-05	0.00166481	down	yes	short-chain dehydrogenase reductase 3b-like	LOC107781249
A0A1S4DNE0	133.5	118.1	120.3	285.2	278.3	286.2	-1.19203	1.7e-05	0.00184715	down	yes	putative disease resistance protein RGA1	LOC107831671
A0A1S3YMZ5	121.3	131.4	117.7	272.7	302.1	272.9	-1.19446	1.51e-05	0.0017091	down	yes	uncharacterized protein Mb0911c-like	LOC107777798
A0A1S4D5K2	5.4	12.7	6.3	33.5	37.9	33	-2.09703	1.55e-07	3.02e-05	down	yes	non-specific lipid-transfer protein-like	LOC107826119
