# Supplementary material for: Integrating transcriptomic and proteomic analyses reveals impaired carbohydrate metabolism in tobacco cytoplasmic male sterility
Source: Front Plant Sci. 2025 Nov 19;16:1695628. doi: 10.3389/fpls.2025.1695628 (PMC12672501; doi:10.3389/fpls.2025.1695628)
Supplement: Supplementary file 11 [file Table5.xlsx]

## Sheet: Sheet1
Table S5 The first 20 kegg-enriched pathways of mRNA
Database	ID	Input number	Background number	P-Value	Corrected P-Value	Input	Hyperlink	#Term
KEGG PATHWAY	nta00195	98	149	1.55278e-49	1.83228e-47	800514|800515|800516|107831039|107823557|800450|107810044|107808202|107810205|107830977|107816469|107832794|107810830|107830202|107790802|107772606|107778533|107794160|107825362|800462|107764264|107767928|107820252|107812786|800453|107773657|107775135|107820834|800475|800472|107815412|107812403|107769475|107783578|107774864|107781811|107767419|107829490|107804135|107763149|107784985|107811439|107…	http://www.genome.jp/kegg-bin/show_pathway?nta00195/nta:107821676%09red/nta:107765416%09red/nta:107806511%09red/nta:107794160%09red/nta:107778533%09red/nta:107764259%09red/nta:107816978%09red/nta:800446%09red/nta:107820252%09red/nta:107831039%09red/nta:107786842%09red/nta:107813963%09red/nta:107830202%09red/nta:107825362%09red/nta:107769475%09red/nta:800475%09red/nta:107787712%09red/nta:800472%09…	Photosynthesis
KEGG PATHWAY	nta01100	679	5069	6.34206e-49	3.74182e-47	800514|800515|800516|107780855|107800921|800513|107769487|107819677|107764167|107777207|107806780|107762600|107829462|107816156|107831640|107801738|107773234|107806027|107773232|107775549|800511|107813561|107825669|107816394|107771659|107804209|107823631|107794830|107790804|107831842|107793291|107826042|107815256|107800816|107795934|107810501|107810500|107810163|107766567|107812657|107767494|1078…	http://www.genome.jp/kegg-bin/show_pathway?nta01100/nta:107793142%09red/nta:107782142%09red/nta:107762224%09red/nta:107801089%09red/nta:107767268%09red/nta:107773315%09red/nta:107778948%09red/nta:107761201%09red/nta:107807056%09red/nta:107789058%09red/nta:107773493%09red/nta:107794830%09red/nta:107778822%09red/nta:107780962%09red/nta:107814038%09red/nta:800442%09red/nta:800446%09red/nta:107827644…	Metabolic pathways
KEGG PATHWAY	nta00196	59	63	2.79165e-36	1.09805e-34	107807890|107790089|107773810|107773002|107818209|107830543|107780379|107806780|107774933|107785376|107775375|107830507|107807889|107830508|107781331|107774945|107815659|107765079|107776229|107772663|107791896|107807254|107792047|107773232|107809852|107773487|107774251|107828640|107818087|107830195|107758987|107778264|107770844|107798677|107782430|107764358|107810529|107810528|107796964|107784622…	http://www.genome.jp/kegg-bin/show_pathway?nta00196/nta:107772842%09red/nta:107815659%09red/nta:107807891%09red/nta:107782430%09red/nta:107830508%09red/nta:107776229%09red/nta:107774251%09red/nta:107773808%09red/nta:107775016%09red/nta:107790002%09red/nta:107784622%09red/nta:107807889%09red/nta:107775375%09red/nta:107772663%09red/nta:107810310%09red/nta:107828640%09red/nta:107830543%09red/nta:107…	Photosynthesis - antenna proteins
KEGG PATHWAY	nta01110	320	2502	3.54998e-20	1.04724e-18	107787563|107791852|107825540|107797422|800513|107816811|107777980|107764167|107777207|107816701|107766614|107762600|107793069|107767076|107799614|107816156|107801738|107826570|107812657|107799583|107801863|107767146|107818919|107825669|107762688|107771395|107816394|107809480|107797501|107809920|107831828|107771659|107777515|107804365|107768438|107794830|107804241|107790804|107799508|107794446|10…	http://www.genome.jp/kegg-bin/show_pathway?nta01110/nta:107793142%09red/nta:107810671%09red/nta:107795220%09red/nta:107767076%09red/nta:107777661%09red/nta:107794361%09red/nta:107804928%09red/nta:107767570%09red/nta:107815501%09red/nta:107802918%09red/nta:107806061%09red/nta:107802883%09red/nta:107825669%09red/nta:107786673%09red/nta:107823175%09red/nta:107778948%09red/nta:107802076%09red/nta:107…	Biosynthesis of secondary metabolites
KEGG PATHWAY	nta00040	66	265	1.83378e-15	4.32773e-14	107775762|107768739|107767146|107832766|107770857|107769487|107782016|107829809|107764147|107785349|107806027|107767268|107767876|107806631|107784495|107804209|107828316|107789058|107811666|107763607|107821133|107781606|107817088|107798313|107772855|107764818|107798737|107794859|107768747|107788586|107793291|107779724|107787567|107784687|107829810|107804975|107812814|107775110|107780166|107776445…	http://www.genome.jp/kegg-bin/show_pathway?nta00040/nta:107784495%09red/nta:107764147%09red/nta:107782016%09red/nta:107775110%09red/nta:107771085%09red/nta:107780660%09red/nta:107821133%09red/nta:107832765%09red/nta:107767268%09red/nta:107829809%09red/nta:107794859%09red/nta:107806027%09red/nta:107767146%09red/nta:107772855%09red/nta:107817088%09red/nta:107817249%09red/nta:107768739%09red/nta:107…	Pentose and glucuronate interconversions
KEGG PATHWAY	nta00710	46	167	1.66184e-12	3.26829e-11	800513|107776723|107785215|107759369|107796678|107776287|107811543|107780142|107797422|107777241|107823900|107765795|107773234|107791770|107774399|107797501|107771489|107819677|107774398|107780718|107776000|107775549|107767301|107817292|107767559|107807065|107771723|107819549|107766567|107792237|107784332|107816146|107791431|107831114|107776231|107784214|107823486|107829473|107761746|107765028|10…	http://www.genome.jp/kegg-bin/show_pathway?nta00710/nta:107774399%09red/nta:107776723%09red/nta:107775549%09red/nta:107767301%09red/nta:107819677%09red/nta:107766567%09red/nta:107767559%09red/nta:107830375%09red/nta:107797501%09red/nta:107765795%09red/nta:107777241%09red/nta:107778620%09red/nta:107811543%09red/nta:107791770%09red/nta:107785215%09red/nta:107817292%09red/nta:107823900%09red/nta:107…	Carbon fixation in photosynthetic organisms
KEGG PATHWAY	nta01200	92	594	2.93003e-10	4.93919e-09	800513|107759369|107797422|107773234|107799583|107792415|107797501|107809920|107780718|107804365|107768438|107799508|107826042|107785928|107771723|107766567|107784332|107830384|107776231|107766961|107789605|107823486|107829473|107819667|107778620|107786140|107783993|107798504|107776723|107768671|107828885|107785215|107820931|107828252|107776000|107805221|107779958|107819677|107802918|107796678|10…	http://www.genome.jp/kegg-bin/show_pathway?nta01200/nta:107782142%09red/nta:107762224%09red/nta:107775549%09red/nta:107802918%09red/nta:107778948%09red/nta:107802076%09red/nta:107806214%09red/nta:107815334%09red/nta:107768671%09red/nta:107811543%09red/nta:107824840%09red/nta:107778620%09red/nta:107830384%09red/nta:107784214%09red/nta:107784747%09red/nta:107792415%09red/nta:107791770%09red/nta:107…	Carbon metabolism
KEGG PATHWAY	nta00630	39	176	1.50349e-08	2.21765e-07	107779772|800513|107817582|107793405|107785215|107778948|107795801|107828252|107823900|107765795|107792415|107791770|107820179|107793029|107797501|107809920|107802918|107799583|107783993|107799508|107768438|107785928|107830241|107817292|107805221|107771723|107802862|107782283|107766567|107830384|107774399|107774398|107785161|107831828|107772739|107827351|107786140|107820931|107802883	http://www.genome.jp/kegg-bin/show_pathway?nta00630/nta:107786140%09red/nta:107802918%09red/nta:107785928%09red/nta:107827351%09red/nta:107778948%09red/nta:107782283%09red/nta:107797501%09red/nta:107768438%09red/nta:107805221%09red/nta:107802883%09red/nta:107831828%09red/nta:107779772%09red/nta:107785215%09red/nta:107828252%09red/nta:107793029%09red/nta:107817292%09red/nta:107823900%09red/nta:107…	Glyoxylate and dicarboxylate metabolism
KEGG PATHWAY	nta00904	20	65	7.04023e-07	9.23052e-06	107777736|107826570|107794008|107821651|107821505|107790102|107818722|107808827|107813437|107812701|107807529|107780044|107816701|107793000|107816156|107762978|107777515|107794361|107767829|107798467	http://www.genome.jp/kegg-bin/show_pathway?nta00904/nta:107767829%09red/nta:107818722%09red/nta:107794361%09red/nta:107777515%09red/nta:107812701%09red/nta:107816701%09red/nta:107793000%09red/nta:107777736%09red/nta:107821651%09red/nta:107821505%09red/nta:107780044%09red/nta:107807529%09red/nta:107794008%09red/nta:107808827%09red/nta:107813437%09red/nta:107790102%09red/nta:107826570%09red/nta:107…	Diterpenoid biosynthesis
KEGG PATHWAY	nta00051	30	145	2.21182e-06	2.52198e-05	107766121|107779770|107779039|107771489|107774766|107810163|107759369|107784747|107805978|107797422|107832048|107779540|107793042|107798504|107803594|107810228|107828739|107767559|107807065|107771722|107819549|107792237|107784332|107791431|107798737|107784214|107823486|107829473|107819667|107778620	http://www.genome.jp/kegg-bin/show_pathway?nta00051/nta:107805978%09red/nta:107819549%09red/nta:107819667%09red/nta:107774766%09red/nta:107767559%09red/nta:107810163%09red/nta:107778620%09red/nta:107779770%09red/nta:107779540%09red/nta:107797422%09red/nta:107793042%09red/nta:107784214%09red/nta:107784747%09red/nta:107784332%09red/nta:107759369%09red/nta:107832048%09red/nta:107771489%09red/nta:107…	Fructose and mannose metabolism
KEGG PATHWAY	nta00520	46	283	2.351e-06	2.52198e-05	107809417|107784434|107766897|107817721|107810163|107767521|107766717|107764147|107798722|107831640|107814956|107789782|107832048|107779540|107793042|107789558|107810228|107783532|107772640|107828739|107779277|107774766|107793291|107785845|107776097|107804975|107765666|107781172|107790755|107793535|107826565|107803594|107790992|107826794|107825774|107812074|107771722|107760974|107796541|107819667…	http://www.genome.jp/kegg-bin/show_pathway?nta00520/nta:107764147%09red/nta:107790992%09red/nta:107814956%09red/nta:107785845%09red/nta:107772640%09red/nta:107774766%09red/nta:107781172%09red/nta:107793291%09red/nta:107798722%09red/nta:107793535%09red/nta:107816850%09red/nta:107810163%09red/nta:107789782%09red/nta:107812074%09red/nta:107766717%09red/nta:107779540%09red/nta:107780283%09red/nta:107…	Amino sugar and nucleotide sugar metabolism
KEGG PATHWAY	nta04626	55	386	8.92541e-06	8.77665e-05	107765954|107785464|107817421|107795302|107830545|107778296|107808770|107808636|107813572|107830979|107793116|107808545|107792757|107775410|107827918|107771773|107806655|107761088|107786660|107763763|107827715|107796730|107768801|107819670|107783800|107827043|107774255|107778774|107809247|107778166|107823477|107799204|107825983|107767341|107766669|107781913|107760658|107780531|107830535|107768378…	http://www.genome.jp/kegg-bin/show_pathway?nta04626/nta:107806655%09red/nta:107760658%09red/nta:107781913%09red/nta:107774255%09red/nta:107825983%09red/nta:107827043%09red/nta:107819670%09red/nta:107770926%09red/nta:107803647%09red/nta:107773452%09red/nta:107817421%09red/nta:107799204%09red/nta:107830979%09red/nta:107780531%09red/nta:107808636%09red/nta:107795302%09red/nta:107830545%09red/nta:107…	Plant-pathogen interaction
KEGG PATHWAY	nta04070	30	164	1.82422e-05	0.000160233	107806801|107775602|107799584|107799749|107773474|107770443|107761534|107785683|107782189|107778140|107828733|107831842|107791846|107764130|107821937|107779007|107800816|107761528|107761480|107770926|107790671|107780062|107794106|107785220|107823876|107819316|107826872|107832605|107764804|107798487	http://www.genome.jp/kegg-bin/show_pathway?nta04070/nta:107794106%09red/nta:107823876%09red/nta:107832605%09red/nta:107778140%09red/nta:107773474%09red/nta:107791846%09red/nta:107764804%09red/nta:107782189%09red/nta:107821937%09red/nta:107761528%09red/nta:107790671%09red/nta:107779007%09red/nta:107799749%09red/nta:107770926%09red/nta:107831842%09red/nta:107775602%09red/nta:107806801%09red/nta:107…	Phosphatidylinositol signaling system
KEGG PATHWAY	nta04016	53	378	1.90107e-05	0.000160233	107818702|107794221|107784434|107790013|107808770|107765917|107759260|107828252|107771966|107808267|107805113|107799583|107789782|107817495|107793867|107762688|107780692|107788505|107772112|107786479|107785464|107827043|107818877|107807681|107778774|107815995|107832284|107814475|107806987|107799204|107774268|107808701|107769501|107788622|107768378|107801641|107770926|107816583|107828891|107765572…	http://www.genome.jp/kegg-bin/show_pathway?nta04016/nta:107816583%09red/nta:107790992%09red/nta:107808770%09red/nta:107788622%09red/nta:107827043%09red/nta:107794221%09red/nta:107759260%09red/nta:107786479%09red/nta:107774268%09red/nta:107816394%09red/nta:107799204%09red/nta:107765572%09red/nta:107828252%09red/nta:107762688%09red/nta:107769501%09red/nta:107807681%09red/nta:107768378%09red/nta:107…	MAPK signaling pathway - plant
KEGG PATHWAY	nta00500	46	320	3.79508e-05	0.000298546	107773730|107783011|107801926|107774766|107810163|107826071|107819363|107804620|107798722|107776431|107805820|107813561|107773859|107779540|107763332|107780355|107778715|107776220|107766614|107785687|107828739|107765734|107805539|107778511|107807143|107802224|107804975|107795934|107808557|107790906|107783326|107797996|107811992|107825407|107826565|107803594|107782809|107776230|107826322|107779796…	http://www.genome.jp/kegg-bin/show_pathway?nta00500/nta:107825407%09red/nta:107776220%09red/nta:107763332%09red/nta:107802224%09red/nta:107797996%09red/nta:107773095%09red/nta:107774766%09red/nta:107801926%09red/nta:107780355%09red/nta:107798722%09red/nta:107810163%09red/nta:107778511%09red/nta:107779540%09red/nta:107773859%09red/nta:107814858%09red/nta:107819363%09red/nta:107765734%09red/nta:107…	Starch and sucrose metabolism
KEGG PATHWAY	nta00562	29	171	8.23679e-05	0.000607463	107806801|107775602|107791873|107799584|107799749|107773474|107770443|107761534|107785683|107778140|107782189|107828733|107831842|107766502|107791846|107764130|107779007|107800816|107760606|107761480|107790671|107780062|107794106|107785220|107819316|107826872|107832605|107764804|107798487	http://www.genome.jp/kegg-bin/show_pathway?nta00562/nta:107794106%09red/nta:107832605%09red/nta:107778140%09red/nta:107773474%09red/nta:107791846%09red/nta:107764804%09red/nta:107790671%09red/nta:107779007%09red/nta:107799749%09red/nta:107782189%09red/nta:107831842%09red/nta:107775602%09red/nta:107785683%09red/nta:107766502%09red/nta:107764130%09red/nta:107791873%09red/nta:107819316%09red/nta:107…	Inositol phosphate metabolism
KEGG PATHWAY	nta00073	17	75	0.000128119	0.000889294	107809740|107759567|107797432|107817909|107813850|107786896|107817101|107829994|107803435|107797429|107767256|107767688|107800178|107823602|107791425|107808920|107783728	http://www.genome.jp/kegg-bin/show_pathway?nta00073/nta:107797429%09red/nta:107829994%09red/nta:107817101%09red/nta:107808920%09red/nta:107783728%09red/nta:107797432%09red/nta:107767256%09red/nta:107786896%09red/nta:107817909%09red/nta:107759567%09red/nta:107813850%09red/nta:107800178%09red/nta:107791425%09red/nta:107767688%09red/nta:107809740%09red/nta:107803435%09red/nta:107823602%09red	Cutin, suberine and wax biosynthesis
KEGG PATHWAY	nta00260	24	138	0.00023265	0.00152515	107827351|107778948|107795801|107832592|107805221|107795029|107792415|107811392|107820179|107769579|107802918|107815334|107768438|107785928|107830241|107782283|107830384|107785161|107789605|107772739|107779958|107803383|107820931|107791110	http://www.genome.jp/kegg-bin/show_pathway?nta00260/nta:107785161%09red/nta:107785928%09red/nta:107827351%09red/nta:107778948%09red/nta:107811392%09red/nta:107782283%09red/nta:107815334%09red/nta:107768438%09red/nta:107805221%09red/nta:107795801%09red/nta:107802918%09red/nta:107830384%09red/nta:107820931%09red/nta:107832592%09red/nta:107779958%09red/nta:107792415%09red/nta:107791110%09red/nta:107…	Glycine, serine and threonine metabolism
KEGG PATHWAY	nta00940	52	416	0.000301336	0.00187146	107761201|107783011|107808759|107816811|107769293|107827383|107777207|107766614|107804876|107767390|107775196|107807056|107784126|107810671|107823604|107777661|107776431|107775538|107771114|107809480|107792575|107792896|107794446|107794830|107796658|107811992|107778511|107820794|107787136|107815050|107794273|107819809|107761482|107790005|107804864|107804632|107831771|107810138|107769001|107816321…	http://www.genome.jp/kegg-bin/show_pathway?nta00940/nta:107831771%09red/nta:107777661%09red/nta:107809480%09red/nta:107804632%09red/nta:107804876%09red/nta:107797651%09red/nta:107820794%09red/nta:107797996%09red/nta:107790005%09red/nta:107787136%09red/nta:107792896%09red/nta:107808759%09red/nta:107807056%09red/nta:107794830%09red/nta:107828946%09red/nta:107819809%09red/nta:107761316%09red/nta:107…	Phenylpropanoid biosynthesis
KEGG PATHWAY	nta00860	20	107	0.00033084	0.00195196	107830453|107791852|107825540|107817300|107802255|107770885|107822816|107793976|107767570|107815010|107777980|107820682|107804241|107820048|107804928|107820326|107817134|107788114|107812657|107787316	http://www.genome.jp/kegg-bin/show_pathway?nta00860/nta:107787316%09red/nta:107793976%09red/nta:107817134%09red/nta:107804928%09red/nta:107767570%09red/nta:107770885%09red/nta:107815010%09red/nta:107791852%09red/nta:107822816%09red/nta:107817300%09red/nta:107777980%09red/nta:107825540%09red/nta:107820326%09red/nta:107820682%09red/nta:107788114%09red/nta:107820048%09red/nta:107804241%09red/nta:107…	Porphyrin and chlorophyll metabolism
