# Supplementary material for: Integrating transcriptomic and proteomic analyses reveals impaired carbohydrate metabolism in tobacco cytoplasmic male sterility
Source: Front Plant Sci. 2025 Nov 19;16:1695628. doi: 10.3389/fpls.2025.1695628 (PMC12672501; doi:10.3389/fpls.2025.1695628)
Supplement: Supplementary file 12 [file Table6.xlsx]

## Sheet: Sheet1
Table S6 Classification and percentage of KEGG pathway in mRNA
Description	Gene Count	Gene Precent
Global and overview maps	715	0.811
Carbohydrate metabolism	228	0.258
Energy metabolism	203	0.231
Amino acid metabolism	24	0.0272
Metabolism of cofactors and vitamins	20	0.0227
Environmental adaptation	55	0.0624
Biosynthesis of other secondary metabolites	52	0.059
Metabolism of terpenoids and polyketides	20	0.0227
Signal transduction	82	0.093
Lipid metabolism	17	0.0193
