# Supplementary material for: Integrating transcriptomic and proteomic analyses reveals impaired carbohydrate metabolism in tobacco cytoplasmic male sterility
Source: Front Plant Sci. 2025 Nov 19;16:1695628. doi: 10.3389/fpls.2025.1695628 (PMC12672501; doi:10.3389/fpls.2025.1695628)
Supplement: Supplementary file 13 [file Table7.xlsx]

## Sheet: Sheet1
Table S7 The first 20 kegg-enriched pathways of Protein
Database	ID	Input number	Background number	P-Value	Corrected P-Value	Input	#Term
KEGG PATHWAY	nta04141	13	548	6.27856e-10	2.88814e-08	A0A1S3ZTK6|A0A1S4BQU5|A0A1S4AJW7|A0A1S3WYI5|A0A1S4A8D0|A0A1S3ZKV9|Q9SWE4|A0A1S4BPP5|E1AWP1|A0A1S3X9M9|A0A1S3X239|A0A1S4C6H6|A0A1S3ZYC0	Protein processing in endoplasmic reticulum
KEGG PATHWAY	nta01100	35	5180	4.00846e-09	9.21946e-08	A0A1S3Z5U0|A0A1S4CMM7|A0A1S3XCX3|A0A1S4DNE8|A0A1S4BNA1|A0A1S3YTA9|A0A1S3YY55|A0A1S4BCN3|A0A1S3Y5A9|A0A1S3ZFV8|A0A1S3YHB5|A0A1S3YSP4|A0A1S4DK52|A0A1S3ZPS6|A0A1S4AFF3|A0A1S3YRM3|A0A1S4C055|A0A1S4ANG3|A0A1S3Y5T4|A0A1S3X0Q6|A0A1S4C6I7|Q5M9V8|A0A1S4B1V4|A0A1S4BNF5|A0A1S3XS81|A0A1S4BV02|A0A1S4DEV2|A0A1S4CME8|A0A1S3YUS1|A0A1S3Z730|A0A1S3YG86|A0A1S4C8Y4|A0A1S3ZMF4|A0A1S3XWH4|A0A1S4B3E6	Metabolic pathways
KEGG PATHWAY	nta00010	8	291	4.71911e-07	7.23596e-06	A0A1S3YRM3|A0A1S4CMM7|A0A1S3YUS1|A0A1S3YHB5|A0A1S3YG86|A0A1S4B1V4|A0A1S4BV02|A0A1S4BCN3	Glycolysis / Gluconeogenesis
KEGG PATHWAY	nta00250	6	130	7.51129e-07	8.63798e-06	A0A1S4C055|A0A1S4DEV2|A0A1S4C6I7|A0A1S4DK52|A0A1S3XWH4|A0A1S3XS81	Alanine, aspartate and glutamate metabolism
KEGG PATHWAY	nta01110	19	2531	5.43678e-06	5.00183e-05	A0A1S3YRM3|A0A1S4C055|A0A1S3YG86|A0A1S3ZFV8|A0A1S4CMM7|A0A1S3Y5T4|A0A1S3YHB5|A0A1S3YUS1|A0A1S3X0Q6|A0A1S4C6I7|A0A1S4DNE8|A0A1S4DK52|A0A1S4B1V4|A0A1S4BNA1|A0A1S4C8Y4|A0A1S3XWH4|A0A1S3XS81|A0A1S4BV02|A0A1S4BCN3	Biosynthesis of secondary metabolites
KEGG PATHWAY	nta00051	5	146	2.61208e-05	0.000200259	A0A1S3YRM3|A0A1S4BNF5|A0A1S4B1V4|A0A1S3YTA9|A0A1S3YUS1	Fructose and mannose metabolism
KEGG PATHWAY	nta01200	7	603	0.000513236	0.00337269	A0A1S3YG86|A0A1S4DEV2|A0A1S3YHB5|A0A1S4B1V4|A0A1S4BV02|A0A1S3YY55|A0A1S4BCN3	Carbon metabolism
KEGG PATHWAY	nta00500	5	321	0.000925974	0.00532435	A0A1S3YTA9|A0A1S4B1V4|A0A1S3ZPS6|A0A1S4B3E6|A0A1S4BNF5	Starch and sucrose metabolism
KEGG PATHWAY	nta01230	6	528	0.00143605	0.00733979	A0A1S3XS81|A0A1S3YHB5|A0A1S4C6I7|A0A1S4DK52|A0A1S3ZFV8|A0A1S4BCN3	Biosynthesis of amino acids
KEGG PATHWAY	nta00190	5	371	0.00173468	0.00796182	Q5M9V8|A0A1S3XCX3|A0A1S3Y5A9|A0A1S4AFF3|A0A1S3ZPR8	Oxidative phosphorylation
KEGG PATHWAY	nta00071	3	104	0.00190391	0.00796182	A0A1S4CMM7|A0A1S4BV02|A0A1S4DNE8	Fatty acid degradation
KEGG PATHWAY	nta00520	4	289	0.00458973	0.017594	A0A1S3ZMF4|A0A1S4BNF5|A0A1S4B1V4|A0A1S3YTA9	Amino sugar and nucleotide sugar metabolism
KEGG PATHWAY	nta00710	3	172	0.00753208	0.026652	A0A1S3YHB5|A0A1S3YG86|A0A1S3YY55	Carbon fixation in photosynthetic organisms
KEGG PATHWAY	nta00350	2	92	0.0194577	0.060709	A0A1S4CMM7|A0A1S4BV02	Tyrosine metabolism
KEGG PATHWAY	nta00910	2	95	0.0206354	0.060709	A0A1S4DEV2|A0A1S3XS81	Nitrogen metabolism
KEGG PATHWAY	nta00270	3	259	0.022064	0.060709	A0A1S3XWH4|A0A1S3ZFV8|A0A1S3X0Q6	Cysteine and methionine metabolism
KEGG PATHWAY	nta00944	1	9	0.0224359	0.060709	A0A1S4AQS5	Flavone and flavonol biosynthesis
KEGG PATHWAY	nta00592	2	106	0.025199	0.0643974	A0A1S4CMM7|A0A1S4DNE8	alpha-Linolenic acid metabolism
KEGG PATHWAY	nta00030	2	125	0.0339392	0.0821686	A0A1S3YRM3|A0A1S3YUS1	Pentose phosphate pathway
KEGG PATHWAY	nta00630	2	180	0.0645123	0.148378	A0A1S3Z5U0|A0A1S3Z730	Glyoxylate and dicarboxylate metabolism
