# Supplementary material for: Integrating transcriptomic and proteomic analyses reveals impaired carbohydrate metabolism in tobacco cytoplasmic male sterility
Source: Front Plant Sci. 2025 Nov 19;16:1695628. doi: 10.3389/fpls.2025.1695628 (PMC12672501; doi:10.3389/fpls.2025.1695628)
Supplement: Supplementary file 14 [file Table8.xlsx]

## Sheet: Sheet1
Table S8 Classification and percentage of KEGG pathway in Protein
Description	Protein Count	Protein Precent
Amino acid metabolism	10	0.2041
Energy metabolism	10	0.2041
Global and overview maps	35	0.7143
Biosynthesis of other secondary metabolites	1	0.0204
Carbohydrate metabolism	15	0.3061
Folding, sorting and degradation	13	0.2653
Lipid metabolism	3	0.0612
