# Supplementary material for: Integrating transcriptomic and proteomic analyses reveals impaired carbohydrate metabolism in tobacco cytoplasmic male sterility
Source: Front Plant Sci. 2025 Nov 19;16:1695628. doi: 10.3389/fpls.2025.1695628 (PMC12672501; doi:10.3389/fpls.2025.1695628)
Supplement: Supplementary file 15 [file Table9.xlsx]

## Sheet: Sheet2
Table S9 List of DEGs and DAPs associated with carbohydrate metabolism in MSGX3 vs GX3
DEG/DEP	Gene ID	KO ID	KO Description	Regulation
DEG	LOC107826565	K00975	glucose-1-phosphate adenylyltransferase	DOWN
DEG	LOC107776287	K00134	glyceraldehyde 3-phosphate dehydrogenase	DOWN
DEG	LOC107811129	K00134	glyceraldehyde 3-phosphate dehydrogenase	DOWN
DEG	LOC107803594	K00844	hexokinase	DOWN
DEG	LOC107819667	K00844	hexokinase	DOWN
DEG	LOC107822356		hexokinase	DOWN
DEG	LOC107797521		probable alkaline/neutral invertase B	DOWN
DEG	LOC107779039	K00895	pyrophosphate--fructose 6-phosphate 1-phosphotransferase subunit beta-like	DOWN
DEG	LOC107779770	K00895	pyrophosphate--fructose 6-phosphate 1-phosphotransferase subunit beta-like	DOWN
DEG	LOC107811543		phosphoglycerate kinase	DOWN
DEG	LOC107811546		phosphoglycerate kinase	DOWN
DEG	LOC107776230	K00703	starch synthase	DOWN
DEP	LOC107776287	K00134	glyceraldehyde 3-phosphate dehydrogenase	DOWN
DEP	LOC107803594	K00844	hexokinase	DOWN
DEP	LOC107779039	K00895	pyrophosphate--fructose 6-phosphate 1-phosphotransferase subunit beta-like	DOWN
DEP	LOC107779770	K00895	pyrophosphate--fructose 6-phosphate 1-phosphotransferase subunit beta-like	DOWN
DEP	LOC107789130	K00695	sucrose synthase	DOWN
DEP	LOC107804066	K00695	sucrose synthase	DOWN
