# Supplementary material for: Integrating transcriptomic and proteomic analyses reveals impaired carbohydrate metabolism in tobacco cytoplasmic male sterility
Source: Front Plant Sci. 2025 Nov 19;16:1695628. doi: 10.3389/fpls.2025.1695628 (PMC12672501; doi:10.3389/fpls.2025.1695628)
Supplement: Supplementary file 16 [file Table10.xlsx]

## Sheet: Sheet1
Table S10 Expression of key transcription factors in MSGX3 vs GX3
Gene_symble	Log2FoldChange	pval	padj	Up/Down	Significant	Protein names
LOC107789997	-4.34877	1.4211e-38	7.4809e-37	down	yes	Zinc finger CCCH domain-containing protein 18-like isoform X1
LOC107809356	-2.78069	4.15175e-16	6.71244e-15	down	yes	Zinc finger CCCH domain-containing protein 18-like isoform X1
LOC107819325	2.18282	2.20414e-40	1.22369e-38	up	yes	Ethylene-responsive transcription factor RAP2-4-like isoform X1
LOC107831662	-3.21857	1.12715e-26	3.48284e-25	down	yes	B3 domain-containing protein REM16-like
LOC107759135	-2.9513	1.62479e-11	1.76817e-10	down	yes	B3 domain-containing protein REM16-like
LOC107826581	-4.53478	9.59361e-21	2.15069e-19	down	yes	B3 domain-containing protein Os11g0197600-like
LOC107819588	-4.0327	1.10396e-17	2.00215e-16	down	yes	B3 domain-containing protein Os11g0197600-like
LOC107795082	2.55843	0.00315621	0.0102856	up	yes	B3 domain-containing protein At3g06220-like
LOC107776731	-4.01341	5.84807e-12	6.64748e-11	down	yes	B3 domain-containing protein At4g34400-like
LOC107828604	-8.84361	4.75085e-17	8.21159e-16	down	yes	LOB domain-containing protein 27-like
LOC107803232	-5.22007	6.88097e-34	2.97486e-32	down	yes	LOB domain-containing protein 27-like
LOC107779436	-5.34462	0.00161007	0.00565278	down	yes	Single myb histone 5-like
