# Supplementary material for: Integrating transcriptomic and proteomic analyses reveals impaired carbohydrate metabolism in tobacco cytoplasmic male sterility
Source: Front Plant Sci. 2025 Nov 19;16:1695628. doi: 10.3389/fpls.2025.1695628 (PMC12672501; doi:10.3389/fpls.2025.1695628)
Supplement: Supplementary file 17 [file Table11.xlsx]

## Sheet: Sheet1
Table S11 Expression of tapetum and pollen exine-related genes in MSGX3 vs GX3
Gene_symble	Log2FoldChange	pval	padj	Up/Down	Significant	Annotation
LOC107769622	-6.75	5.52687e-10	5.14589e-09	down	yes	Pollen receptor-like kinase 3
LOC107815658	-8.85	4.30673e-47	3.0428e-45	down	yes	Pollen receptor-like kinase 3
LOC107785377	-4.93	3.0784e-100	7.30746e-98	down	yes	Pollen receptor-like kinase 3
LOC107818920	-9.21	5.4982e-14	7.45007e-13	down	yes	Pollen receptor-like kinase 2
LOC107799568	-6.44	9.0341e-06	4.90355e-05	down	yes	Pollen receptor-like kinase 2
LOC107785773	-9.75	7.99838e-16	1.27051e-14	down	yes	Pollen receptor-like kinase 2
LOC107801331	-8.25	4.07892e-11	4.28996e-10	down	yes	Pollen receptor-like kinase 1
LOC107811799	-6.95	6.72982e-199	8.13972e-196	down	yes	Pollen receptor-like kinase 1
LOC107832632	-11.58	3.59484e-29	1.24059e-27	down	yes	Pollen receptor-like kinase 1 isoform X1
LOC107768726	-2.64	1.59331e-14	2.25707e-13	down	yes	Pollen-specific leucine-rich repeat extensin-like protein 3
LOC107796977	-2.03	1.36443e-18	2.64952e-17	down	yes	Pollen-specific leucine-rich repeat extensin-like protein 4
LOC107777713	-5.1	6.60879e-98	1.526e-95	down	yes	Pollen tube RhoGDI2
LOC107783541	-8.31	6.70441e-12	7.56503e-11	down	yes	Pollen specific actin-depolymerizing factor 1
LOC107770636	-2.68	0.000353627	0.00143918	down	yes	Transcription factor bHLH91-like
LOC107791312	-2.6	0.0112698	0.0313541	down	yes	Transcription factor bHLH10-like isoform X1
LOC107818877	2.04	7.98374e-26	2.36758e-24	up	yes	LRR receptor-like serine/threonine-protein kinase ERL1
LOC107808267	2.18	2.6617e-54	2.27629e-52	up	yes	LRR receptor-like serine/threonine-protein kinase ERL1 isoform X1
LOC107822300	4.98	0.0155867	0.0414613	up	yes	Transcription factor DYT1-like
